# Supplementary material for: The gut ileal mucosal virome is disturbed in patients with Crohn’s disease and exacerbates intestinal inflammation in mice
Source: Nat Commun. 2024 Feb 22;15:1638. doi: 10.1038/s41467-024-45794-y (PMC10884039; doi:10.1038/s41467-024-45794-y)
Supplement: Supplementary file 4 — Supplementary data 1 [file 41467_2024_45794_MOESM4_ESM.xlsx]

## Sheet: GZ&YN_metadata_vegan_rgRMKM
	Anthropometrics			Geography	Mucosal inflammation in CD		Co−morbidities			General metadata							Dietary habits																							Medications
ID	Height (cm)	Bodyweight (kg)	BMI	Geographic region	HC_vs_CD	Intestinal inflammation (Non-inflammation vs remission vs flare-up)	Hypertension (N, No; Y, Yes)	Allergic (N, No; Y, Yes)	Appendectomy (N, No; Y, Yes)	Age (year)	Sex (Male vs female)	Animals_contact (N, No; Y, Yes)	Family_members_with_IBD (N, No; Y, Yes)	Family_members_smoking_over_6_months (N, No; Y, Yes)	Smoker (N, No; Y, Yes)	Market_vs_farm_food (1. food only from following one source(market/spermarket,dining room/restaurant or home planting) ; 2.food from two sources ; 3. food from three sources)	Alcohol_consumption (N, No; Y, Yes)	Tea_consumption (N, No; Y, Yes)	Flavored_milk_consumption_frequency (0.Never ; 1.Each year ; 2.Each season ; 3.Each month ; 4.Each week ; 5. Each day)	Processed_meats/seafood_consumption_frequency (0.Never ; 1.Each year ; 2.Each season ; 3.Each month ; 4.Each week ; 5. Each day)	Processed_fruit_consumption_frequency (0.Never ; 1.Each year ; 2.Each season ; 3.Each month ; 4.Each week ; 5. Each day)	Processed_vegetable_consumption_frequency (0.Never ; 1.Each year ; 2.Each season ; 3.Each month ; 4.Each week ; 5. Each day)	Instant_noodles/rice_frequency (0.Never ; 1.Each year ; 2.Each season ; 3.Each month ; 4.Each week ; 5. Each day)	Instant_bread_consumption_frequency (0.Never ; 1.Each year ; 2.Each season ; 3.Each month ; 4.Each week ; 5. Each day)	Suger_consumption_frequency (0.Never ; 1.Each year ; 2.Each season ; 3.Each month ; 4.Each week ; 5. Each day)	Dairy_dessert_consumption_frequency (0.Never ; 1.Each year ; 2.Each season ; 3.Each month ; 4.Each week ; 5. Each day)	Yogert_consumption_frequency (0.Never ; 1.Each year ; 2.Each season ; 3.Each month ; 4.Each week ; 5. Each day)	Chewing_gum_consumption_frequency (0.Never ; 1.Each year ; 2.Each season ; 3.Each month ; 4.Each week ; 5. Each day)	Coffee_consumption_frequency (0.Never ; 1.Each year ; 2.Each season ; 3.Each month ; 4.Each week ; 5. Each day)	Sports_drink_consumption_frequency (0.Never ; 1.Each year ; 2.Each season ; 3.Each month ; 4.Each week ; 5. Each day)	Sugar_substitute _consumption_frequency (0.Never ; 1.Each year ; 2.Each season ; 3.Each month ; 4.Each week ; 5. Each day)	Alcoholic_beverages_consumption_frequency (0.Never ; 1.Each year ; 2.Each season ; 3.Each month ; 4.Each week ; 5. Each day)	Candy_consumption_frequency (0.Never ; 1.Each year ; 2.Each season ; 3.Each month ; 4.Each week ; 5. Each day)	Cream_consumption_frequency (0.Never ; 1.Each year ; 2.Each season ; 3.Each month ; 4.Each week ; 5. Each day)	Flavouring_juice/soybean_milk_consumption_frequency (0.Never ; 1.Each year ; 2.Each season ; 3.Each month ; 4.Each week ; 5. Each day)	Salad_sauce_consumption_frequency (0.Never ; 1.Each year ; 2.Each season ; 3.Each month ; 4.Each week ; 5. Each day)	Fast_food_consumption (N, No; Y, Yes)	Sugared_beverages_consumption (N, No; Y, Yes)	Puffed_food_consumption (N, No; Y, Yes)	Chinese_medicine_in_past_3_months (N, No; Y, Yes)	Glucocorticoids_in_past_3_months (N, No; Y, Yes)	5-ASA_drugs_in_past_3_months (N, No; Y, Yes)	Immunosuppressant_in_past_3_months (N, No; Y, Yes)	Biologics_in_past_3_months (N, No; Y, Yes)	Antacid_drugs_in_past_3_months (N, No; Y, Yes)	Hypotensive_drugs_in_past_3_months (N, No; Y, Yes)
102003	179	62	19.3502	GZ	CD	Flare-up	N	N	N	36	M	Y	N	Y	Y	2	Y	Y	3	3	0	1	3	4	3	3	3	1	3	3	3	1	1	1	1	1	Y	Y	Y	N	Y	Y	N	N	N	N
102004	174	55	18.1662	GZ	CD	Remission	N	Y	N	17	M	N	N	N	N	1	N	Y	5	1	1	0	1	5	0	3	4	0	0	1	3	0	1	1	1	1	Y	Y	Y	N	N	N	N	Y	N	N
102005	160	59.5	23.2422	GZ	CD	Remission	N	N	N	25	F	Y	N	Y	N	1	N	N	0	0	3	0	0	0	0	0	3	0	0	0	0	0	0	0	0	0	N	N	N	N	N	N	N	N	N	N
102006	165	64	23.5078	GZ	CD	Remission	N	N	N	36	M	N	N	N	Y	1	Y	Y	1	1	1	1	1	1	1	1	1	1	1	1	3	1	1	1	1	1	Y	Y	Y	N	N	Y	Y	Y	N	N
102007	171	48	16.4153	GZ	CD	Flare-up	N	N	N	42	M	N	N	N	Y	1	N	N	1	1	1	1	1	4	1	1	4	4	0	1	1	0	1	0	1	0	Y	Y	Y	N	Y	Y	Y	N	Y	N
102008	171	56	19.1512	GZ	CD	Flare-up	N	N	N	26	M	N	Y	N	Y	1	Y	Y	1	3	1	1	0	3	1	0	0	1	0	4	0	0	0	0	0	0	Y	Y	Y	N	Y	Y	N	Y	Y	N
102009	173	54	18.0427	GZ	CD	Remission	N	N	N	47	M	Y	Y	N	N	1	N	N	1	5	0	1	4	5	0	0	5	0	0	0	0	0	0	0	1	0	N	Y	Y	N	N	Y	N	Y	Y	N
102011	165	40	14.6924	GZ	CD	Remission	N	N	N	29	M	Y	N	Y	Y	1	N	Y	1	1	3	0	1	1	0	1	0	1	0	3	1	0	1	0	1	0	Y	Y	Y	N	N	N	N	N	N	N
102013	168	49	17.3611	GZ	CD	Remission	N	N	N	19	M	N	N	Y	N	1	N	N	1	1	1	1	3	4	1	1	1	1	1	4	1	0	1	1	3	1	Y	Y	Y	N	Y	Y	Y	Y	N	N
102014	178	66	20.8307	GZ	CD	Flare-up	N	N	N	30	M	N	Y	N	N	1	N	N	3	4	1	1	1	1	0	1	0	0	0	0	0	0	0	0	4	1	Y	Y	Y	N	N	N	Y	Y	N	N
102016	170	55	19.0311	GZ	CD	Remission	N	N	N	26	M	Y	N	N	N	1	Y	N	3	1	1	1	4	4	1	3	3	1	1	1	1	1	1	1	1	0	Y	N	Y	N	N	N	N	Y	N	N
102017	171	52	17.7832	GZ	CD	Remission	N	N	Y	23	M	N	N	Y	N	1	N	N	3	3	1	1	5	5	1	3	3	1	1	1	3	1	1	1	4	1	Y	Y	Y	N	N	N	N	Y	N	N
102019	168	56	19.8413	GZ	CD	Remission	N	N	N	28	M	N	N	N	N	2	N	N	1	3	1	1	4	4	1	1	4	1	1	1	3	0	1	1	3	1	Y	Y	Y	N	N	N	N	N	N	N
102021	175	71	23.1837	GZ	CD	Remission	N	N	N	28	M	Y	N	N	N	2	Y	Y	3	4	0	0	4	4	0	3	4	4	0	3	3	3	4	0	4	3	Y	Y	Y	N	N	Y	Y	Y	N	N
102022	168	58	20.5499	GZ	CD	Remission	N	N	N	30	M	N	N	Y	N	1	N	Y	3	3	3	3	4	5	0	0	3	0	0	4	3	0	4	0	3	3	Y	Y	Y	N	Y	N	Y	Y	N	N
102023	178	100	31.5617	GZ	CD	Flare-up	N	N	N	28	M	N	N	N	Y	1	Y	N	3	3	1	4	3	4	1	3	3	1	1	1	4	1	1	0	3	3	Y	Y	Y	N	Y	N	Y	N	N	N
102024	172	70	23.6614	GZ	CD	Remission	N	N	N	24	M	N	N	N	Y	1	Y	N	5	4	0	0	5	3	0	3	3	5	3	4	4	3	0	0	4	0	Y	Y	Y	N	Y	N	Y	Y	N	N
102025	158	52	20.83	GZ	CD	Remission	N	Y	N	47	F	Y	N	N	N	1	N	N	0	0	0	0	4	0	0	0	0	0	0	0	0	0	0	0	0	0	N	N	N	N	Y	Y	Y	Y	N	N
102026	170	69	23.8754	GZ	CD	Remission	N	N	N	26	M	Y	N	Y	N	1	Y	Y	4	4	4	4	4	4	3	3	0	0	0	0	4	0	0	0	0	0	Y	Y	Y	N	N	Y	Y	Y	N	N
102027	174	57	18.8268	GZ	CD	Remission	N	N	N	27	M	N	N	Y	N	1	N	N	0	0	0	0	0	4	0	0	0	0	0	3	0	0	0	0	0	0	N	N	N	N	Y	N	Y	Y	N	N
102028	169	53	18.5568	GZ	CD	Remission	N	N	N	37	M	N	N	N	N	1	N	N	0	3	1	3	5	3	0	0	1	1	0	0	0	0	3	0	3	0	Y	Y	Y	N	N	Y	N	Y	N	N
102029	152	45	19.4771	GZ	CD	Remission	N	N	N	30	F	N	N	N	N	1	N	N	4	4	0	0	5	3	0	4	3	0	0	0	0	0	3	0	3	0	Y	N	Y	N	N	Y	N	Y	N	N
102031	158	56	22.4323	GZ	CD	Remission	N	N	N	40	F	Y	N	N	N	2	N	N	0	4	0	0	0	0	0	0	0	0	0	0	0	0	0	0	0	0	Y	N	Y	N	N	N	N	Y	N	N
102032	162	48	18.2899	GZ	CD	Remission	N	N	N	41	F	Y	N	Y	N	1	N	N	0	0	0	0	3	4	0	0	0	0	0	0	0	0	0	0	0	0	N	N	Y	N	Y	Y	Y	N	N	N
102033	156	65	26.7094	GZ	CD	Remission	N	N	N	43	F	Y	N	Y	N	1	N	N	0	0	0	0	4	3	0	0	0	0	0	0	0	0	0	0	0	0	N	N	Y	N	N	Y	N	Y	N	N
102034	167	58	20.7967	GZ	CD	Remission	N	N	N	38	M	N	N	Y	N	1	Y	Y	3	0	0	3	4	3	0	0	0	0	0	0	0	0	1	0	0	0	N	Y	Y	N	N	Y	N	Y	N	N
102035	154	82	34.5758	GZ	CD	Remission	N	N	N	23	F	Y	N	N	N	1	Y	Y	3	3	1	1	0	1	0	1	3	0	0	0	1	0	4	0	4	1	Y	Y	Y	N	N	Y	N	Y	N	N
102036	160	49	19.1406	GZ	CD	Remission	N	N	N	20	F	Y	N	Y	N	1	N	N	0	4	1	4	5	3	0	0	0	3	0	1	0	0	3	0	3	0	Y	Y	Y	N	Y	Y	Y	Y	N	N
102037	175	85	27.7551	GZ	CD	Remission	Y	N	N	23	M	Y	N	Y	N	1	N	N	4	3	1	4	1	0	3	3	4	0	0	0	0	0	3	0	4	0	Y	Y	Y	N	Y	Y	Y	N	N	N
102038	170	62	21.4533	GZ	CD	Flare-up	N	N	N	26	M	Y	N	Y	Y	1	Y	Y	5	0	4	4	4	4	5	0	4	3	3	4	3	0	5	0	4	0	Y	Y	Y	N	N	N	Y	Y	N	N
102041	173	57	19.0451	GZ	CD	Remission	N	N	N	18	M	N	N	Y	N	2	N	N	3	4	3	3	3	4	4	3	4	3	3	4	0	0	3	1	3	3	Y	Y	Y	N	N	N	N	Y	Y	N
102042	181	65	19.8407	GZ	CD	Flare-up	N	N	N	30	M	Y	N	N	Y	1	Y	N	4	4	3	3	1	0	0	1	1	0	0	0	0	0	0	0	0	0	Y	N	Y	N	Y	N	Y	Y	N	N
102044	160	42	16.4062	GZ	CD	Remission	N	N	N	26	F	Y	N	N	N	3	Y	N	0	3	0	0	4	4	4	1	4	0	0	0	0	0	3	0	3	3	Y	Y	Y	N	Y	Y	Y	Y	Y	N
102045	174	56	18.4965	GZ	CD	Remission	N	N	N	33	M	Y	N	Y	Y	1	Y	N	1	1	1	1	3	1	0	1	4	3	3	3	0	4	0	3	1	0	Y	Y	Y	N	N	Y	N	Y	N	N
102046	178	76	23.9869	GZ	CD	Remission	N	N	N	25	M	Y	N	Y	Y	2	Y	Y	5	3	1	1	4	4	4	1	4	4	0	4	0	0	1	0	1	3	Y	Y	Y	Y	N	Y	Y	Y	N	N
102048	178	67	21.1463	GZ	CD	Remission	N	N	N	21	M	Y	N	Y	N	1	Y	N	3	4	3	3	5	4	3	3	3	3	3	4	3	1	4	0	4	3	Y	Y	Y	N	N	Y	N	Y	Y	N
102049	182	58	17.51	GZ	CD	Remission	N	N	N	26	M	Y	N	Y	Y	1	Y	N	3	3	1	3	0	3	3	1	4	3	0	3	1	0	4	0	5	0	Y	Y	Y	N	N	Y	Y	N	N	N
102050	168	55	19.487	GZ	CD	Remission	N	N	N	22	M	N	N	Y	Y	1	N	N	4	4	4	1	1	3	0	1	4	4	3	3	4	1	4	0	4	3	Y	Y	Y	N	N	Y	N	Y	N	N
102052	163	58	21.83	GZ	CD	Remission	N	N	N	28	M	Y	N	N	N	1	Y	Y	1	1	0	1	0	0	0	0	1	0	0	0	0	0	0	0	0	0	N	Y	Y	Y	N	Y	Y	N	Y	N
102053	160	47	18.3594	GZ	CD	Remission	N	N	N	24	F	N	N	Y	N	1	N	N	0	0	0	0	0	0	0	1	3	0	0	1	0	0	1	0	0	0	N	N	N	N	N	N	Y	Y	N	N
102054	168	47	16.6525	GZ	CD	Flare-up	N	N	N	26	M	Y	N	N	Y	1	N	N	0	0	4	0	0	0	0	0	0	0	0	0	0	0	0	0	0	0	N	N	Y	N	N	N	N	N	N	N
102055	160	39	15.2344	GZ	CD	Remission	N	N	N	40	M	N	N	Y	N	3	N	N	1	1	1	1	1	1	1	1	1	1	0	3	1	0	1	0	1	0	Y	Y	Y	N	N	N	N	N	N	N
102056	161	45	17.3604	GZ	CD	Flare-up	N	N	N	24	F	Y	N	N	N	1	Y	N	5	4	1	0	0	3	0	3	0	1	0	0	0	1	4	0	3	1	Y	Y	Y	N	Y	N	N	N	N	N
102057	162	57	21.7193	GZ	CD	Remission	N	Y	N	30	M	Y	N	Y	Y	1	Y	N	4	3	1	1	5	1	5	4	0	1	0	5	1	1	1	0	0	0	N	Y	Y	N	Y	Y	N	N	N	N
102059	178	40	12.6247	GZ	CD	Remission	N	N	N	27	M	Y	N	Y	Y	2	Y	N	3	4	3	3	3	3	1	1	1	1	1	3	3	3	1	0	1	1	Y	Y	Y	N	N	Y	N	N	N	N
102060	161	49	18.9036	GZ	CD	Flare-up	N	N	N	39	F	Y	N	Y	N	1	N	N	5	3	0	3	0	4	0	0	3	0	0	0	0	0	0	0	3	0	Y	Y	Y	N	Y	N	Y	N	N	N
102061	170	55	19.0311	GZ	CD	Remission	N	N	N	22	M	N	N	Y	N	1	Y	N	3	4	0	0	3	3	3	4	3	1	1	3	3	3	1	1	3	3	Y	Y	Y	N	N	N	N	Y	N	N
102062	156	42	17.2584	GZ	CD	Flare-up	N	N	N	21	F	N	N	N	N	3	N	Y	4	4	0	0	0	3	1	3	4	1	1	3	0	1	3	0	4	4	Y	Y	Y	N	Y	N	Y	Y	N	N
102063	165	50.5	18.5491	GZ	CD	Remission	N	N	N	41	M	Y	N	N	Y	1	Y	N	0	3	1	0	1	1	1	1	0	0	0	1	1	0	1	0	0	0	N	Y	Y	N	Y	N	Y	N	N	N
102064	188	100	28.2933	GZ	CD	Flare-up	N	N	N	47	M	N	N	Y	Y	1	Y	Y	0	3	1	3	4	4	0	0	0	3	0	3	3	3	3	0	3	0	N	Y	Y	N	Y	N	Y	N	N	N
102065	166	50	18.1449	GZ	CD	Remission	N	N	N	26	M	Y	N	N	Y	2	Y	N	1	3	1	4	4	3	4	1	4	0	0	1	1	1	1	0	1	0	Y	Y	Y	N	N	Y	N	N	N	N
101001	NA	NA	NA	GZ	HC	non-inflammation	NA	NA	NA	33	M	NA	NA	NA	NA	NA	NA	NA	NA	NA	NA	NA	NA	NA	NA	NA	NA	NA	NA	NA	NA	NA	NA	NA	NA	NA	NA	NA	NA	NA	NA	NA	NA	NA	NA	NA
101002	160	45	17.5781	GZ	HC	non-inflammation	N	N	N	27	F	N	N	Y	N	1	Y	N	4	3	1	3	4	4	4	3	4	0	0	0	1	3	1	1	3	1	Y	Y	Y	N	N	N	N	N	N	N
101003	160	65	25.3906	GZ	HC	non-inflammation	N	N	N	30	F	Y	N	N	N	2	N	Y	5	3	0	0	4	3	1	3	4	0	4	3	0	3	1	1	1	1	Y	Y	Y	N	N	N	N	N	N	N
101004	158	48	19.2277	GZ	HC	non-inflammation	N	N	N	29	F	Y	N	N	N	2	N	N	4	4	3	3	3	3	3	3	3	3	3	3	1	3	3	0	3	3	Y	Y	Y	N	N	N	N	N	N	N
101005	164	60	22.3081	GZ	HC	non-inflammation	N	N	N	29	F	N	N	Y	N	1	N	N	3	4	1	1	0	3	4	5	5	1	4	3	3	3	3	0	3	4	Y	Y	Y	Y	N	N	N	N	N	N
101006	162	56	21.3382	GZ	HC	non-inflammation	N	N	N	28	M	N	N	N	Y	1	Y	N	3	4	3	4	4	4	4	3	4	3	4	4	3	3	4	1	4	3	Y	Y	Y	N	N	N	N	N	N	N
101007	170	70	24.2215	GZ	HC	non-inflammation	N	N	N	40	M	N	N	Y	Y	1	Y	N	3	4	4	1	4	4	0	1	4	1	0	4	3	3	4	1	3	0	Y	Y	Y	N	N	N	N	N	N	N
101008	169	53	18.5568	GZ	HC	non-inflammation	N	N	N	26	F	N	N	Y	N	1	N	N	3	3	1	3	4	4	4	4	4	1	3	4	1	3	1	1	3	3	Y	Y	Y	N	N	N	N	N	N	N
101009	174	70	23.1206	GZ	HC	non-inflammation	N	N	N	28	M	N	N	Y	N	1	Y	N	3	4	1	1	1	1	3	3	3	0	0	0	3	0	1	0	0	0	Y	Y	Y	N	N	N	N	N	N	N
101010	158	53	21.2306	GZ	HC	non-inflammation	N	N	N	29	F	N	N	N	N	1	N	N	1	4	3	3	4	3	3	3	4	1	3	4	0	3	1	0	3	0	Y	Y	Y	N	N	N	N	N	N	N
101011	158	50	20.0288	GZ	HC	non-inflammation	N	N	N	28	F	N	N	N	N	2	Y	N	4	5	3	4	3	3	3	3	4	1	4	0	3	1	0	0	4	0	Y	Y	Y	N	N	N	N	N	N	N
101012	162	47	17.9089	GZ	HC	non-inflammation	N	N	N	26	F	Y	N	Y	N	1	N	N	3	4	1	3	3	4	3	3	5	1	1	1	4	3	3	3	4	1	Y	Y	Y	N	N	N	N	N	N	N
101013	155	55	22.8928	GZ	HC	non-inflammation	N	N	N	31	M	Y	N	Y	N	3	Y	N	4	4	3	3	4	4	5	4	3	3	4	3	3	3	3	3	4	4	Y	Y	Y	N	N	N	N	N	N	N
101014	165	70	25.7117	GZ	HC	non-inflammation	N	N	N	28	F	N	N	N	N	1	N	N	1	4	4	4	4	4	1	3	4	1	1	1	1	4	3	0	4	0	Y	Y	Y	N	N	N	N	N	N	N
101015	158	53.5	21.4309	GZ	HC	non-inflammation	N	N	N	31	F	N	N	N	N	1	Y	Y	0	4	0	4	0	4	0	4	0	0	4	0	4	0	0	0	3	3	Y	N	Y	N	N	N	N	N	N	N
101016	166	65	23.5883	GZ	HC	non-inflammation	N	N	N	27	F	N	N	Y	N	1	Y	Y	3	4	3	4	4	4	1	3	4	1	0	3	3	3	3	0	3	3	Y	Y	Y	Y	N	N	N	N	N	N
101017	174	60	19.8177	GZ	HC	non-inflammation	N	N	N	24	M	Y	N	N	N	1	Y	N	4	3	0	4	3	4	0	4	4	1	4	4	4	4	0	0	4	4	Y	Y	Y	N	N	N	N	N	N	N
101018	177	65	20.7476	GZ	HC	non-inflammation	N	N	N	24	M	N	N	Y	Y	1	Y	N	5	4	3	4	1	4	1	3	4	3	4	4	3	3	1	3	3	3	Y	Y	Y	N	N	N	N	N	N	N
101019	153	49	20.9321	GZ	HC	non-inflammation	N	N	N	26	F	Y	N	Y	N	1	N	N	3	3	0	1	3	4	3	3	4	0	0	3	0	3	3	0	0	3	Y	Y	Y	N	N	N	N	N	N	N
101020	161	62	23.9188	GZ	HC	non-inflammation	N	N	N	30	M	Y	N	N	N	1	N	N	5	4	4	4	3	3	5	3	4	1	5	1	0	1	1	1	1	3	Y	Y	Y	N	N	N	N	N	N	N
101021	160	80	31.25	GZ	HC	non-inflammation	N	N	N	28	F	Y	N	N	N	1	Y	N	3	4	1	3	1	3	3	3	0	0	0	0	4	1	0	0	1	1	Y	Y	Y	N	N	N	N	N	N	N
101022	183	78	23.2912	GZ	HC	non-inflammation	N	N	N	26	M	N	N	Y	N	2	Y	Y	3	4	3	4	4	3	4	3	4	4	3	3	4	3	4	0	3	4	Y	Y	Y	N	N	N	N	N	N	N
101023	157	55	22.3133	GZ	HC	non-inflammation	N	N	N	25	F	Y	N	N	N	2	N	N	3	4	3	4	1	3	0	3	4	1	1	1	0	3	1	0	3	3	Y	Y	Y	Y	N	N	N	N	N	N
101024	178	78	24.6181	GZ	HC	non-inflammation	N	N	N	28	M	N	N	Y	N	1	N	N	4	4	0	0	4	4	0	4	4	3	0	3	5	1	1	0	1	1	Y	Y	Y	N	N	N	N	N	N	N
101025	165	67.5	24.7934	GZ	HC	non-inflammation	N	N	N	28	F	N	N	N	N	2	N	N	3	4	1	1	1	4	4	1	1	1	1	1	4	1	1	1	1	3	Y	Y	Y	N	N	N	N	N	N	N
101026	181	82	25.0298	GZ	HC	non-inflammation	N	N	N	30	M	Y	N	Y	N	1	Y	N	3	4	3	3	3	3	4	4	3	0	0	1	4	0	3	0	4	0	Y	Y	Y	N	N	N	N	N	N	N
101027	174	66	21.7994	GZ	HC	non-inflammation	N	Y	N	24	M	N	N	Y	N	1	N	N	3	4	0	4	0	0	0	3	4	4	0	4	0	1	4	0	3	3	Y	Y	Y	N	N	N	N	N	N	N
101028	173	79	26.3958	GZ	HC	non-inflammation	N	N	N	31	M	N	N	N	N	1	Y	N	0	3	0	3	4	4	0	4	4	0	0	0	0	4	3	0	4	1	Y	Y	N	N	N	N	N	N	N	N
101029	177	68	21.7051	GZ	HC	non-inflammation	N	N	N	24	M	Y	N	Y	N	1	N	N	5	4	0	4	0	5	4	0	4	0	5	4	5	0	0	0	0	0	Y	Y	Y	N	N	N	N	N	N	N
101030	170	65	22.4913	GZ	HC	non-inflammation	N	N	N	22	M	N	N	Y	N	1	Y	N	4	4	4	4	3	3	1	3	4	3	5	4	4	3	3	0	4	3	Y	Y	Y	N	N	N	N	N	N	N
101031	173	60	20.0474	GZ	HC	non-inflammation	N	N	N	26	M	Y	N	N	N	3	Y	N	3	3	1	3	4	3	3	3	4	1	1	3	3	1	4	1	3	0	Y	Y	Y	N	N	N	N	N	N	N
101032	170	55	19.0311	GZ	HC	non-inflammation	N	N	N	27	M	Y	N	N	N	3	Y	Y	3	3	4	3	3	5	0	4	4	1	1	4	4	3	4	0	3	3	Y	Y	Y	N	N	N	N	N	N	N
101033	160	53	20.7031	GZ	HC	non-inflammation	N	N	N	22	F	N	N	N	N	2	N	N	3	3	0	4	1	3	1	4	4	1	0	1	1	0	1	0	4	1	Y	Y	Y	Y	N	N	N	N	N	N
101034	174	62	20.4783	GZ	HC	non-inflammation	N	N	N	22	M	N	N	Y	N	1	Y	N	4	4	1	1	1	1	0	4	3	4	3	0	4	3	3	0	3	0	Y	Y	Y	N	N	N	N	N	N	N
101035	176	64	20.6612	GZ	HC	non-inflammation	N	N	N	27	M	N	N	N	N	2	Y	N	3	3	1	3	0	1	1	1	1	3	1	3	1	1	1	1	3	0	Y	Y	Y	Y	N	N	N	N	N	N
101036	165	72	26.4463	GZ	HC	non-inflammation	N	N	N	35	M	N	N	N	N	2	Y	N	1	3	1	3	1	1	0	1	1	3	0	0	0	4	0	0	0	0	Y	Y	Y	N	N	N	N	N	N	N
101037	176	70	22.5981	GZ	HC	non-inflammation	N	N	N	25	M	Y	N	N	N	1	Y	N	4	4	3	0	3	4	1	1	4	3	1	3	3	3	3	0	0	0	Y	Y	Y	N	N	N	N	N	N	N
101038	165	50	18.3655	GZ	HC	non-inflammation	N	N	N	26	F	N	N	N	N	1	N	N	1	1	0	0	0	0	0	1	1	0	0	1	1	1	3	0	1	1	Y	Y	Y	N	N	N	N	N	N	N
101039	176	75	24.2123	GZ	HC	non-inflammation	N	N	N	27	M	N	N	N	Y	2	Y	N	4	4	3	3	0	4	4	3	4	4	3	3	3	1	4	1	3	3	Y	Y	Y	N	N	N	N	N	N	N
101040	170	64	22.1453	GZ	HC	non-inflammation	N	N	N	31	M	N	N	N	N	3	N	N	3	3	1	3	4	3	0	1	1	1	0	1	0	1	1	0	0	0	Y	Y	Y	Y	N	N	N	N	N	N
101041	172	66	22.3094	GZ	HC	non-inflammation	N	Y	N	30	M	N	N	N	N	1	Y	N	5	4	3	4	4	4	4	3	0	0	1	1	1	3	1	0	4	0	Y	Y	Y	N	N	N	N	N	N	N
101042	155	46.8	19.4797	GZ	HC	non-inflammation	N	N	N	30	F	Y	N	N	N	1	N	N	4	3	1	4	3	4	3	3	4	3	3	3	0	0	1	3	3	1	Y	Y	Y	N	N	N	N	N	N	N
101043	180	75	23.1481	GZ	HC	non-inflammation	N	N	N	33	M	N	N	N	N	1	Y	N	4	4	3	4	4	4	3	4	4	1	1	4	0	4	1	1	3	3	Y	Y	Y	Y	N	N	N	N	N	N
101044	173	77	25.7276	GZ	HC	non-inflammation	N	N	N	33	M	N	N	N	N	2	Y	N	4	1	1	1	0	1	0	1	3	1	1	1	0	4	0	0	3	1	Y	Y	Y	N	N	N	N	N	N	N
101045	158	51	20.4294	GZ	HC	non-inflammation	N	N	N	32	F	N	N	N	N	1	N	N	0	3	1	3	0	3	0	3	3	1	0	3	3	1	3	1	3	1	Y	N	Y	N	N	N	N	N	N	N
101046	179	83	25.9043	GZ	HC	non-inflammation	N	N	N	25	M	N	N	N	N	1	Y	N	4	4	3	3	1	3	1	3	3	0	3	3	5	3	3	0	3	3	Y	Y	Y	N	N	N	N	N	N	N
101047	175	88	28.7347	GZ	HC	non-inflammation	N	N	N	40	M	N	N	N	N	1	Y	N	3	4	4	4	4	4	3	3	4	1	3	3	1	4	3	3	3	3	Y	Y	Y	N	N	N	N	N	N	N
101048	165	63	23.1405	GZ	HC	non-inflammation	N	Y	N	32	M	Y	N	N	Y	2	Y	N	4	3	1	3	1	4	4	3	4	1	3	3	4	1	3	3	3	1	Y	Y	Y	N	N	N	N	N	N	N
101049	166	57	20.6852	GZ	HC	non-inflammation	N	N	N	27	F	Y	N	N	N	1	Y	N	0	1	0	0	0	0	0	3	1	1	0	3	0	3	3	0	0	0	Y	Y	Y	N	N	N	N	N	N	N
101050	164	58	21.5645	GZ	HC	non-inflammation	N	N	N	36	F	N	N	N	N	1	Y	N	3	4	3	3	0	4	0	4	4	1	0	1	0	4	3	4	3	1	Y	Y	Y	N	N	N	N	N	N	N
101051	175	85	27.7551	GZ	HC	non-inflammation	N	N	N	31	M	N	N	Y	N	1	Y	N	3	3	4	4	3	4	1	4	4	3	1	4	1	3	4	1	4	4	Y	Y	Y	N	N	N	N	N	N	N
202005	168	45	15.9439	KM	CD	Flare-up	Y	N	N	54	M	Y	N	Y	Y	1	N	N	0	0	2	3	0	3	0	3	0	0	0	0	1	0	0	0	0	0	N	N	N	N	N	Y	N	N	N	N
202007	160	62	24.2188	KM	CD	Flare-up	N	N	N	40	F	Y	Y	Y	N	1	N	N	0	0	4	4	0	3	0	3	0	0	0	3	4	0	0	0	3	0	N	N	Y	Y	N	N	N	N	N	Y
202013	160	65	25.3906	KM	CD	NA	N	N	N	40	M	N	Y	Y	Y	2	Y	N	0	3	0	0	0	3	0	0	3	0	0	0	0	4	0	0	0	0	N	Y	N	N	N	N	N	N	N	N
202017	160	44	17.1875	KM	CD	Flare-up	N	N	N	28	F	N	N	Y	N	2	N	N	3	3	0	0	0	3	0	0	0	0	0	0	1	0	0	0	3	0	Y	N	Y	N	N	Y	N	N	N	N
202024	160	47	18.3594	KM	CD	Flare-up	N	N	N	30	F	N	N	N	N	2	N	N	3	0	0	3	0	3	0	0	3	0	0	0	0	0	0	0	4	0	N	N	Y	N	Y	Y	N	N	N	N
202032	172	73	24.6755	KM	CD	Remission	N	N	N	57	M	N	N	Y	Y	2	N	N	0	0	0	0	0	0	0	0	0	0	0	0	0	0	0	0	0	0	N	Y	Y	N	N	N	N	N	N	N
202039	170	70	24.2215	KM	CD	Flare-up	Y	N	N	56	M	N	N	N	N	2	N	N	0	0	0	0	0	0	0	0	0	0	0	0	0	0	0	0	0	0	N	N	N	N	N	N	N	N	Y	Y
202040	150	54	24	KM	CD	Flare-up	N	N	N	60	F	N	N	N	N	1	N	N	0	0	0	0	0	0	0	0	0	0	0	0	0	0	0	0	0	0	N	N	N	N	N	N	N	N	N	N
202044	165	52	19.1001	KM	CD	Flare-up	N	N	N	40	F	N	N	N	N	2	N	N	0	3	0	3	0	2	0	0	0	2	0	0	2	0	0	0	0	0	N	N	N	N	N	Y	N	N	N	N
202054	165	50	18.3655	KM	CD	Flare-up	N	N	N	29	F	N	N	Y	N	2	N	N	3	1	0	0	0	4	0	0	0	0	0	0	0	0	0	0	3	0	Y	Y	Y	N	N	Y	N	N	N	N
202057	160	50	19.5312	KM	CD	Flare-up	N	N	N	60	F	N	N	Y	N	2	N	N	0	1	0	0	0	3	0	0	4	0	0	0	3	0	0	0	3	0	N	N	Y	N	N	N	N	N	N	N
202062	170	65	22.4913	KM	CD	Flare-up	N	N	N	19	M	N	N	Y	Y	2	Y	Y	3	4	3	3	0	5	0	3	3	3	0	5	5	5	0	0	4	0	Y	Y	Y	N	N	N	N	N	N	N
202068	160	70	27.3438	KM	CD	NA	N	N	N	52	F	N	N	N	N	2	N	N	0	1	0	3	0	3	0	0	0	0	0	0	0	0	0	0	3	0	Y	Y	Y	N	N	Y	N	N	N	N
202070	183	53	15.8261	KM	CD	Flare-up	N	N	N	29	M	N	N	Y	Y	2	N	N	0	0	0	0	0	5	0	0	0	0	0	0	3	0	0	0	3	0	Y	Y	Y	N	N	Y	N	N	N	N
202074	175	68	22.2041	KM	CD	Flare-up	N	N	N	32	M	Y	N	Y	N	2	N	N	0	2	0	0	0	3	0	0	0	0	0	0	0	0	0	0	3	0	Y	Y	Y	N	N	N	Y	N	N	N
202076	178	75	23.6713	KM	CD	Flare-up	N	N	N	55	M	N	N	N	N	2	N	N	0	1	0	3	0	3	0	0	0	0	0	0	0	0	0	0	0	0	Y	Y	Y	N	N	Y	N	N	N	N
202077	168	67	23.7387	KM	CD	Flare-up	N	N	N	66	F	N	N	Y	N	2	N	N	0	0	0	1	0	3	0	0	2	0	0	0	0	0	0	0	0	0	N	N	N	N	N	Y	N	N	N	N
202081	172	50	16.901	KM	CD	Flare-up	N	N	N	22	M	N	N	Y	N	2	N	N	1	1	1	1	0	4	0	0	0	0	0	0	3	0	0	0	3	0	Y	Y	Y	N	N	N	N	N	N	N
202082	168	62	21.9671	KM	CD	Remission	N	N	N	56	M	N	N	N	N	1	N	N	0	0	0	0	0	3	0	0	0	0	0	0	0	0	0	0	3	0	N	N	Y	N	N	Y	N	N	N	N
202083	165	55	20.202	KM	CD	Remission	N	N	N	55	M	N	Y	N	Y	1	N	N	0	0	0	0	0	3	0	0	0	0	0	0	0	0	0	0	2	0	N	N	Y	N	N	N	N	Y	N	N
202084	165	64	23.5078	KM	CD	Flare-up	N	N	N	55	M	Y	N	N	Y	1	N	N	0	0	0	0	0	3	0	0	0	3	0	0	2	0	0	0	0	0	N	N	Y	N	N	N	N	N	Y	N
202087	161	51	19.6752	KM	CD	Flare-up	N	N	N	43	F	N	N	Y	N	2	N	N	0	0	1	1	0	4	0	0	0	0	0	0	3	0	0	0	3	0	N	Y	Y	N	N	Y	N	N	N	N
202088	170	96	33.218	KM	CD	Flare-up	N	N	N	14	M	N	N	Y	N	2	N	N	0	0	0	0	1	3	0	0	0	0	0	3	3	0	1	0	3	0	Y	Y	Y	N	N	Y	N	N	N	N
202096	158	48	19.2277	KM	CD	Flare-up	N	N	N	32	F	N	N	Y	N	2	N	N	0	0	0	0	3	3	0	0	3	0	0	0	2	0	0	0	3	0	Y	N	Y	N	N	Y	N	Y	N	N
202098	161	55	21.2183	KM	CD	Flare-up	N	N	N	34	F	N	N	Y	N	2	N	Y	0	0	0	0	3	4	0	0	0	0	2	1	1	0	0	3	3	0	Y	Y	Y	N	N	Y	N	N	N	N
202102	168	51	18.0697	KM	CD	Flare-up	N	N	N	22	M	N	N	N	N	2	N	Y	0	0	0	0	0	3	0	3	0	0	3	3	3	0	0	0	0	0	Y	Y	Y	N	N	Y	N	N	N	N
202104	175	60	19.5918	KM	CD	Flare-up	N	N	N	29	M	N	N	N	N	2	N	N	0	0	0	0	0	3	0	0	0	0	0	0	1	0	0	0	0	0	Y	Y	Y	Y	N	N	N	N	N	N
202106	160	50	19.5312	KM	CD	Flare-up	N	N	N	29	F	N	N	Y	N	1	N	Y	0	0	0	0	3	3	0	3	0	0	0	0	2	0	0	0	3	0	N	Y	Y	N	N	N	N	N	N	N
202107	170	57	19.7232	KM	CD	Flare-up	N	N	N	27	M	N	N	N	N	2	N	N	0	0	0	0	3	3	0	0	0	0	0	0	1	0	0	0	3	0	Y	Y	Y	N	N	Y	N	N	N	N
202111	158	47	18.8271	KM	CD	Flare-up	N	N	N	31	F	N	N	Y	N	1	N	N	0	0	0	3	3	0	0	0	4	0	0	0	0	0	0	0	0	0	N	N	N	N	N	Y	Y	Y	N	N
202112	155	50	20.8117	KM	CD	Flare-up	N	N	N	33	F	N	N	Y	N	1	N	N	0	0	0	3	3	0	0	0	4	0	0	0	0	0	0	0	0	0	N	N	N	N	N	Y	Y	Y	N	N
202116	167	50	17.9282	KM	CD	Flare-up	N	N	N	19	F	Y	N	Y	N	1	N	N	3	0	3	0	2	3	0	0	0	0	0	3	1	0	4	0	4	0	Y	Y	Y	N	N	N	Y	Y	N	N
202117	172	75	25.3515	KM	CD	Flare-up	N	N	N	26	M	N	N	Y	N	1	Y	N	4	3	2	4	3	3	0	0	4	3	0	4	0	3	0	0	4	0	Y	Y	Y	N	N	N	N	Y	Y	N
202121	172	52	17.5771	KM	CD	Flare-up	N	N	N	27	M	Y	N	Y	Y	1	N	N	0	3	1	0	0	4	0	0	0	0	0	4	3	0	0	0	4	0	Y	N	Y	N	N	Y	N	N	N	N
202122	172	65	21.9713	KM	CD	Flare-up	N	N	N	47	M	N	Y	N	N	1	N	N	0	2	4	3	0	2	0	0	0	0	0	0	3	0	0	0	4	0	N	Y	Y	Y	N	N	N	N	N	N
202124	155	45	18.7305	KM	CD	Flare-up	N	N	N	53	F	N	N	N	N	1	N	N	0	3	4	4	0	0	0	0	0	0	0	0	0	0	3	0	3	0	N	N	Y	N	N	N	N	N	N	N
202125	173	65	21.7181	KM	CD	Flare-up	N	N	N	34	M	N	N	Y	N	1	N	N	4	4	0	0	1	3	0	0	4	3	0	0	3	0	0	0	4	0	N	N	Y	N	N	Y	N	N	N	N
202126	150	30	13.3333	KM	CD	Flare-up	N	N	N	52	F	Y	N	Y	N	1	N	N	0	0	0	3	0	0	0	0	0	3	0	0	0	0	0	0	4	0	Y	N	N	N	N	Y	N	N	N	N
202137	150	30	13.3333	KM	CD	Flare-up	N	N	N	19	M	N	N	Y	N	1	N	N	3	3	0	3	1	3	0	0	3	3	3	3	0	0	1	0	4	0	Y	Y	Y	N	N	N	N	N	N	N
202138	165	44	16.1616	KM	CD	Flare-up	N	N	N	19	M	N	N	N	N	1	N	N	0	3	3	3	0	3	3	0	4	3	0	1	1	0	3	0	4	0	N	Y	Y	N	N	N	N	Y	Y	N
202141	158	48	19.2277	KM	CD	Flare-up	N	N	N	35	F	N	N	N	N	1	N	N	3	1	3	3	1	3	3	4	3	0	0	0	3	0	3	0	3	0	Y	Y	Y	N	N	N	N	N	N	N
202143	167	50	17.9282	KM	CD	Flare-up	N	N	N	50	M	N	N	Y	Y	1	N	N	0	0	1	1	0	0	0	0	0	0	0	0	0	0	1	0	3	0	N	N	Y	N	N	N	Y	N	N	N
202144	160	40	15.625	KM	CD	Flare-up	N	N	N	20	F	N	N	N	N	2	Y	N	4	3	3	3	0	3	0	3	4	0	0	0	4	3	0	0	4	3	N	N	Y	N	N	N	N	N	N	N
202164	160	55	21.4844	KM	CD	Flare-up	N	N	N	45	F	N	N	N	N	1	Y	N	0	0	3	0	0	0	0	3	4	0	0	0	4	3	0	0	4	3	N	N	N	N	Y	N	Y	N	N	N
202172	160	56	21.875	KM	CD	Flare-up	N	N	N	67	F	N	N	Y	N	1	Y	N	0	3	3	3	0	3	0	0	4	0	0	0	0	1	4	0	4	0	N	N	N	N	N	N	N	N	N	N
202173	168	77	27.2817	KM	CD	Flare-up	N	N	N	45	M	N	N	Y	Y	1	N	Y	0	4	0	3	1	4	4	4	0	4	4	4	0	0	0	0	4	0	N	Y	N	N	N	N	N	N	N	N
202178	167	63	22.5896	KM	CD	Flare-up	N	N	N	35	M	N	N	Y	N	1	Y	N	0	4	0	0	3	4	0	0	0	0	3	0	3	2	0	0	3	0	Y	Y	Y	N	N	N	Y	Y	N	N
202183	177	65	20.7476	KM	CD	Flare-up	N	N	N	18	M	Y	N	Y	N	1	N	N	1	3	1	0	0	4	0	0	0	0	3	0	3	0	3	0	4	0	Y	Y	Y	N	N	Y	N	N	N	N
202184	152	35	15.1489	KM	CD	Flare-up	N	N	N	43	F	Y	N	Y	N	1	N	N	0	0	0	0	0	4	0	0	4	0	0	0	0	0	1	1	4	0	N	N	N	N	N	N	Y	N	N	N
202186	172	70	23.6614	KM	CD	Flare-up	N	N	N	60	M	Y	N	Y	N	1	N	N	0	0	0	0	0	4	0	0	4	0	0	0	0	0	0	0	4	0	N	N	N	N	N	N	N	N	N	N
202189	168	64	22.6757	KM	CD	Flare-up	N	N	N	15	M	N	N	N	N	1	N	N	4	3	3	3	0	4	0	0	4	0	0	3	0	0	4	4	4	0	Y	Y	Y	N	N	N	N	N	N	N
202198	170	72	24.9135	KM	CD	Flare-up	N	N	N	23	M	N	N	N	Y	1	N	N	0	0	0	3	3	3	0	0	3	0	0	0	0	0	0	0	0	0	Y	Y	Y	N	N	N	N	N	N	N
201148	169	56	19.6072	KM	HC	non-inflammation	N	N	N	29	M	N	N	N	Y	1	N	N	3	3	0	0	3	4	0	0	0	0	0	0	3	0	3	0	4	0	N	Y	Y	N	N	N	N	N	N	N
201149	172	94	31.7739	KM	HC	non-inflammation	N	N	N	27	M	N	N	N	Y	1	N	N	1	4	0	4	0	4	0	0	0	0	0	0	0	0	4	0	5	0	Y	Y	Y	N	N	N	N	N	N	N
201151	153	50	21.3593	KM	HC	non-inflammation	N	N	N	48	F	N	N	Y	N	1	N	N	5	4	1	2	0	3	0	3	4	1	1	4	0	0	4	1	3	0	Y	Y	Y	N	N	N	N	N	N	N
201155	160	50	19.5312	KM	HC	non-inflammation	N	N	N	38	F	N	N	N	N	1	N	N	0	0	0	0	0	3	0	0	0	0	0	0	0	0	0	0	0	0	Y	Y	Y	N	N	N	N	N	N	N
201156	170	70	24.2215	KM	HC	non-inflammation	N	N	N	44	M	N	N	N	N	1	N	N	0	3	0	0	0	0	0	0	0	0	0	0	0	0	0	0	4	0	N	N	N	N	N	N	N	N	N	N
201157	160	52	20.3125	KM	HC	non-inflammation	N	N	N	57	M	Y	N	Y	Y	1	N	Y	4	3	3	1	4	3	3	3	4	0	2	3	0	0	4	4	0	0	N	N	Y	N	N	N	N	N	N	N
201158	180	72	22.2222	KM	HC	non-inflammation	N	N	N	41	M	N	N	N	N	1	Y	Y	3	3	3	1	4	4	0	3	4	3	0	4	0	4	1	3	0	0	N	Y	Y	N	N	N	N	N	N	N
201161	158	56	22.4323	KM	HC	non-inflammation	N	N	N	56	F	N	N	N	N	1	N	N	0	0	0	0	0	0	0	0	0	0	0	0	0	0	0	0	0	0	N	N	N	N	N	N	N	N	N	N
201162	170	65	22.4913	KM	HC	non-inflammation	N	N	N	52	M	N	N	N	N	1	N	N	0	0	0	0	0	0	0	0	0	0	0	0	0	0	0	0	0	0	N	N	N	N	N	N	N	N	N	N
201163	183	94	28.0689	KM	HC	non-inflammation	N	N	N	30	M	N	N	N	N	1	N	N	0	0	0	0	0	0	0	0	0	0	0	0	0	0	0	0	0	0	N	N	N	N	N	N	N	N	N	N
201165	165	60	22.0386	KM	HC	non-inflammation	N	N	N	51	F	N	N	Y	N	1	N	N	0	0	0	2	0	2	0	0	0	0	0	0	0	0	0	0	4	0	N	N	N	N	N	N	N	N	N	N
201166	165	58	21.3039	KM	HC	non-inflammation	N	N	N	50	M	Y	N	N	Y	1	Y	Y	4	1	3	4	3	0	4	3	1	3	0	3	3	4	3	0	5	0	N	N	N	N	N	N	N	N	N	N
201167	168	54	19.1327	KM	HC	non-inflammation	N	N	N	40	F	N	N	Y	N	1	Y	Y	0	4	0	4	3	3	0	4	4	3	3	4	0	3	4	3	5	0	N	N	N	N	N	N	N	N	N	N
201168	170	69	23.8754	KM	HC	non-inflammation	N	N	N	49	M	N	N	Y	Y	1	N	N	3	4	5	0	3	1	4	0	1	3	3	2	4	0	3	3	5	0	Y	N	Y	N	N	N	N	N	N	N
201169	160	65	25.3906	KM	HC	non-inflammation	N	N	N	52	M	N	N	N	Y	1	N	Y	1	0	4	0	1	0	0	4	0	0	1	4	0	3	3	0	5	3	Y	Y	Y	N	N	N	N	N	N	N
201170	154	53	22.3478	KM	HC	non-inflammation	N	N	N	41	F	Y	N	N	N	1	N	Y	0	0	0	0	3	4	0	4	0	0	1	4	0	3	3	0	3	0	N	N	Y	N	N	N	N	N	N	N
201171	152	43	18.6115	KM	HC	non-inflammation	N	N	N	39	M	N	N	Y	N	1	N	Y	0	0	0	3	0	0	0	4	4	0	0	0	0	0	2	0	0	0	N	N	N	N	N	N	N	N	N	N
201174	172	56	18.9292	KM	HC	non-inflammation	N	N	N	27	F	Y	N	N	N	1	Y	Y	4	3	3	0	1	0	0	0	4	0	5	0	0	4	3	4	4	0	N	N	Y	N	N	N	N	N	N	N
201175	156	46	18.902	KM	HC	non-inflammation	N	N	N	39	F	Y	N	N	Y	1	N	N	0	0	0	0	0	0	0	0	0	0	0	0	0	0	0	0	0	0	N	N	N	N	N	N	N	N	N	N
201176	160	64	25	KM	HC	non-inflammation	N	N	N	35	F	Y	N	N	Y	1	N	Y	0	3	0	0	0	0	0	0	0	0	0	0	0	0	3	0	4	0	N	N	N	N	N	N	N	N	N	N
201177	173	70	23.3887	KM	HC	non-inflammation	N	N	N	32	M	Y	N	N	Y	1	N	Y	0	3	0	3	0	0	0	0	0	0	0	0	0	3	3	0	4	0	N	N	N	N	N	N	N	N	N	N
201179	170	65	22.4913	KM	HC	non-inflammation	N	N	N	39	M	N	N	Y	Y	1	Y	N	0	0	0	2	0	3	0	0	0	0	0	0	0	3	0	0	4	0	N	N	N	N	N	N	N	N	N	N
201180	168	63	22.3214	KM	HC	non-inflammation	N	N	N	46	M	N	N	N	N	1	N	N	0	1	0	3	0	1	0	3	3	0	0	0	0	1	0	0	0	0	N	N	N	N	N	N	N	N	N	N
201181	167	53	19.0039	KM	HC	non-inflammation	N	N	N	39	M	N	N	Y	N	1	N	Y	0	0	0	3	0	0	0	4	4	0	0	0	0	0	2	0	0	0	N	N	N	N	N	N	N	N	N	N
201191	163	45	16.937	KM	HC	non-inflammation	N	N	N	38	F	N	N	Y	N	1	N	Y	3	3	0	0	3	3	3	0	0	0	0	0	0	0	2	3	0	0	N	N	N	N	N	N	N	N	N	N
201192	155	50	20.8117	KM	HC	non-inflammation	N	N	N	24	F	N	N	N	N	1	N	N	3	3	0	0	3	3	3	0	0	0	0	0	3	0	3	0	0	0	N	N	N	N	N	N	N	N	N	N
201193	165	61	22.4059	KM	HC	non-inflammation	N	N	N	47	F	N	N	Y	N	1	Y	N	3	0	1	0	0	3	3	1	0	0	1	0	0	2	3	0	4	0	Y	Y	Y	N	N	N	N	N	N	N
201194	180	58	17.9012	KM	HC	non-inflammation	N	N	N	36	M	Y	N	N	N	1	Y	N	4	0	0	0	0	3	0	0	4	0	4	0	0	3	3	4	4	0	Y	Y	Y	N	N	N	N	N	N	N
201195	158	58	23.2335	KM	HC	non-inflammation	N	N	N	50	F	Y	N	N	N	1	Y	N	4	0	0	0	0	3	0	0	0	0	0	0	0	3	3	4	4	0	Y	Y	Y	N	N	N	N	N	N	N
201196	185	85	24.8356	KM	HC	non-inflammation	N	N	N	35	M	N	N	Y	N	1	Y	N	4	0	0	0	0	3	0	0	0	0	0	0	0	3	3	0	4	0	Y	Y	Y	N	N	N	N	N	N	N
201200	176	68	21.9525	KM	HC	non-inflammation	N	N	N	49	M	N	N	Y	N	1	Y	N	4	0	0	0	0	3	0	0	0	0	0	0	0	3	3	0	4	0	N	Y	Y	N	N	N	N	N	N	N
201201	175	70	22.8571	KM	HC	non-inflammation	N	N	N	54	M	N	N	N	N	1	N	N	0	0	3	3	3	3	0	0	3	0	0	0	0	0	4	0	4	0	N	N	N	N	N	N	N	N	N	N
201203	170	70	24.2215	KM	HC	non-inflammation	N	N	N	50	M	N	N	N	N	1	N	N	0	0	0	4	3	2	0	0	4	0	0	0	0	0	3	0	4	0	N	N	N	N	N	N	N	N	N	N
201204	175	75	24.4898	KM	HC	non-inflammation	N	N	N	33	M	N	N	N	N	1	N	N	0	0	3	3	3	3	0	0	3	0	0	0	0	0	0	3	0	0	N	N	N	N	N	N	N	N	N	N
201206	170	73	25.2595	KM	HC	non-inflammation	N	N	N	50	M	N	N	N	N	1	Y	N	0	3	3	4	3	3	0	0	0	0	0	0	0	3	0	0	0	0	N	N	N	N	N	N	N	N	N	N
201207	155	53	22.0604	KM	HC	non-inflammation	N	N	N	48	F	N	N	Y	N	1	Y	N	0	3	3	4	4	3	0	0	3	0	0	0	0	3	0	0	3	0	N	N	N	N	N	N	N	N	N	N
201208	157	45	18.2563	KM	HC	non-inflammation	N	N	N	60	F	N	N	N	N	1	N	N	0	0	0	0	0	0	0	0	0	0	0	0	0	0	0	0	0	0	N	N	N	N	N	N	N	N	N	N
201209	168	77	27.2817	KM	HC	non-inflammation	N	N	N	53	M	N	N	N	Y	1	Y	Y	0	0	0	0	0	0	0	0	0	0	0	0	0	3	0	0	4	0	N	N	N	N	N	N	N	N	N	N
201210	170	54	18.6851	KM	HC	non-inflammation	N	N	N	28	M	N	N	N	Y	1	Y	Y	4	0	0	0	0	0	0	0	3	0	0	0	0	3	0	0	0	0	N	N	N	N	N	N	N	N	N	N
201211	156	54	22.1893	KM	HC	non-inflammation	N	N	N	30	F	N	N	Y	N	1	N	N	4	0	0	0	0	0	0	0	0	0	0	0	0	0	0	0	4	0	Y	N	N	N	N	N	N	N	N	N
201212	168	63	22.3214	KM	HC	non-inflammation	N	N	N	50	M	Y	N	N	Y	1	Y	N	1	1	0	0	0	0	0	1	3	0	1	3	0	3	4	1	4	0	Y	Y	Y	N	N	N	N	N	N	N
201213	168	58	20.5499	KM	HC	non-inflammation	N	N	N	42	M	N	N	Y	N	1	Y	N	1	1	2	3	0	1	0	1	4	0	0	0	0	3	3	0	4	0	Y	Y	Y	N	N	N	N	N	N	N
201214	171	75	25.6489	KM	HC	non-inflammation	N	N	N	51	M	N	N	Y	Y	1	N	N	0	0	0	3	0	1	0	1	4	0	0	0	0	0	0	0	4	0	N	N	N	N	N	N	N	N	N	N
201215	175	60	19.5918	KM	HC	non-inflammation	N	N	N	51	M	N	N	Y	Y	1	Y	Y	0	4	0	4	3	0	0	0	0	0	0	3	4	4	0	0	0	0	N	Y	N	N	N	N	N	N	N	N
201216	180	69	21.2963	KM	HC	non-inflammation	N	N	N	45	M	N	N	Y	Y	1	Y	N	4	0	0	4	3	3	0	3	4	4	0	0	0	3	4	0	3	0	N	N	N	N	N	N	N	N	N	N
201217	171	60	20.5191	KM	HC	non-inflammation	N	N	N	25	M	N	N	Y	N	1	N	N	3	3	0	3	4	3	0	3	4	0	3	4	4	0	0	0	3	0	Y	Y	Y	N	N	N	N	N	N	N
201218	165	60	22.0386	KM	HC	non-inflammation	N	N	N	48	M	N	N	Y	Y	1	N	N	0	0	0	0	0	1	0	0	0	0	0	0	0	0	0	0	0	0	N	Y	Y	N	N	N	N	N	N	N
201219	160	48	18.75	KM	HC	non-inflammation	N	N	N	58	F	Y	N	Y	N	1	N	N	0	0	0	2	0	0	0	0	0	0	0	0	0	0	0	0	3	0	N	N	N	N	N	N	N	N	N	N
201221	176	75	24.2123	KM	HC	non-inflammation	N	N	N	45	M	N	N	N	Y	1	Y	N	0	3	0	4	3	0	0	0	0	0	0	0	0	3	0	0	4	0	N	Y	Y	N	N	N	N	N	N	N
201222	152	46	19.91	KM	HC	non-inflammation	N	N	N	32	F	N	N	N	N	1	Y	N	0	3	0	4	3	0	0	0	0	0	0	0	0	3	0	0	4	0	N	N	Y	N	N	N	N	N	N	N
201223	175	75	24.4898	KM	HC	non-inflammation	N	N	N	53	M	N	N	N	N	1	N	N	0	0	0	3	0	0	0	0	0	0	0	0	0	0	0	0	4	0	N	Y	Y	N	N	N	N	N	N	N
201224	175	75	24.4898	KM	HC	non-inflammation	N	N	N	53	M	N	N	N	N	1	N	N	0	0	0	4	0	4	0	0	0	0	0	0	0	0	0	0	0	0	N	Y	Y	N	N	N	N	N	N	N
201225	170	68	23.5294	KM	HC	non-inflammation	N	N	N	36	M	N	N	N	N	1	N	N	0	0	0	4	4	4	0	0	0	0	0	0	0	0	0	0	0	0	N	N	N	N	N	N	N	N	N	N
201229	165	55	20.202	KM	HC	non-inflammation	N	N	N	38	F	N	N	N	N	1	N	N	0	0	0	0	0	0	0	0	0	0	0	0	0	0	0	0	0	0	N	N	N	N	N	N	N	N	N	N
