# Supplementary material for: The gut ileal mucosal virome is disturbed in patients with Crohn’s disease and exacerbates intestinal inflammation in mice
Source: Nat Commun. 2024 Feb 22;15:1638. doi: 10.1038/s41467-024-45794-y (PMC10884039; doi:10.1038/s41467-024-45794-y)
Supplement: Supplementary file 7 — Source data [file 41467_2024_45794_MOESM7_ESM.zip]

Archive with 2 entries (2 files):
- ncomms-example-source-Fig. 1-7.xlsx
- ncomms-example-source-Figure S1-17.xlsx
