# Supplementary material for: The gut ileal mucosal virome is disturbed in patients with Crohn’s disease and exacerbates intestinal inflammation in mice
Source: Nat Commun. 2024 Feb 22;15:1638. doi: 10.1038/s41467-024-45794-y (PMC10884039; doi:10.1038/s41467-024-45794-y)
Supplement: Supplementary file 7 — Source data [file 41467_2024_45794_MOESM7_ESM.zip › ncomms-example-source-Fig. 1-7.xlsx]

## Sheet: Figure 1c-d
Figure 1c-d	genus	sample	value
	g_unclassified_Microviridae_genus	10203	72.2288
	g_unclassified_Circoviridae_genus	10203	8.41493
	g_unclassified_Anelloviridae_genus	10203	3.58527
	g_Kagunavirus	10203	2.68547
	g_unclassified_Siphoviridae_genus	10203	1.92222
	g_Bastillevirus	10203	1.8689
	g_unclassified_Crassvirales_genus	10203	1.52852
	g_Saintgironsvirus	10203	0.918756
	g_unclassified_Myoviridae_genus	10203	0.626126
	g_Larmunavirus	10203	0.341294
	Others	10203	5.87968
	g_unclassified_Microviridae_genus	10204	41.8975
	g_unclassified_Circoviridae_genus	10204	20.203
	g_unclassified_Anelloviridae_genus	10204	6.91469
	g_Kagunavirus	10204	4.29921
	g_unclassified_Siphoviridae_genus	10204	3.74886
	g_Bastillevirus	10204	3.40623
	g_unclassified_Crassvirales_genus	10204	1.73676
	g_Saintgironsvirus	10204	2.78953
	g_unclassified_Myoviridae_genus	10204	1.56064
	g_Larmunavirus	10204	1.34515
	Others	10204	12.0984
	g_unclassified_Microviridae_genus	10205	37.1544
	g_unclassified_Circoviridae_genus	10205	11.9726
	g_unclassified_Anelloviridae_genus	10205	8.32273
	g_Kagunavirus	10205	5.06272
	g_unclassified_Siphoviridae_genus	10205	5.51125
	g_Bastillevirus	10205	4.11612
	g_unclassified_Crassvirales_genus	10205	2.81168
	g_Saintgironsvirus	10205	2.53985
	g_unclassified_Myoviridae_genus	10205	1.95351
	g_Larmunavirus	10205	1.29122
	Others	10205	19.2639
	g_unclassified_Microviridae_genus	10206	37.3539
	g_unclassified_Circoviridae_genus	10206	14.6041
	g_unclassified_Anelloviridae_genus	10206	9.15709
	g_Kagunavirus	10206	6.75874
	g_unclassified_Siphoviridae_genus	10206	4.8834
	g_Bastillevirus	10206	2.82758
	g_unclassified_Crassvirales_genus	10206	3.04314
	g_Saintgironsvirus	10206	2.07149
	g_unclassified_Myoviridae_genus	10206	1.80156
	g_Larmunavirus	10206	1.81722
	Others	10206	15.6818
	g_unclassified_Microviridae_genus	10207	30.8315
	g_unclassified_Circoviridae_genus	10207	15.3501
	g_unclassified_Anelloviridae_genus	10207	8.95543
	g_Kagunavirus	10207	6.31232
	g_unclassified_Siphoviridae_genus	10207	5.14025
	g_Bastillevirus	10207	3.62552
	g_unclassified_Crassvirales_genus	10207	3.04568
	g_Saintgironsvirus	10207	2.03343
	g_unclassified_Myoviridae_genus	10207	1.55418
	g_Larmunavirus	10207	1.49712
	Others	10207	21.6545
	g_unclassified_Microviridae_genus	10208	34.478
	g_unclassified_Circoviridae_genus	10208	19.7211
	g_unclassified_Anelloviridae_genus	10208	6.98031
	g_Kagunavirus	10208	6.57577
	g_unclassified_Siphoviridae_genus	10208	4.71441
	g_Bastillevirus	10208	2.41997
	g_unclassified_Crassvirales_genus	10208	2.04881
	g_Saintgironsvirus	10208	2.17284
	g_unclassified_Myoviridae_genus	10208	1.50127
	g_Larmunavirus	10208	1.81716
	Others	10208	17.5704
	g_unclassified_Microviridae_genus	10209	37.5008
	g_unclassified_Circoviridae_genus	10209	17.1863
	g_unclassified_Anelloviridae_genus	10209	6.81667
	g_Kagunavirus	10209	5.87388
	g_unclassified_Siphoviridae_genus	10209	4.97795
	g_Bastillevirus	10209	2.43479
	g_unclassified_Crassvirales_genus	10209	2.94204
	g_Saintgironsvirus	10209	1.97875
	g_unclassified_Myoviridae_genus	10209	1.63029
	g_Larmunavirus	10209	1.43684
	Others	10209	17.2216
	g_unclassified_Microviridae_genus	10211	43.853
	g_unclassified_Circoviridae_genus	10211	14.2887
	g_unclassified_Anelloviridae_genus	10211	6.5551
	g_Kagunavirus	10211	5.09265
	g_unclassified_Siphoviridae_genus	10211	4.16843
	g_Bastillevirus	10211	3.15415
	g_unclassified_Crassvirales_genus	10211	1.78095
	g_Saintgironsvirus	10211	2.01048
	g_unclassified_Myoviridae_genus	10211	1.37597
	g_Larmunavirus	10211	1.59542
	Others	10211	16.1251
	g_unclassified_Microviridae_genus	10213	30.7578
	g_unclassified_Circoviridae_genus	10213	29.6634
	g_unclassified_Anelloviridae_genus	10213	7.20365
	g_Kagunavirus	10213	5.16337
	g_unclassified_Siphoviridae_genus	10213	3.43811
	g_Bastillevirus	10213	3.12427
	g_unclassified_Crassvirales_genus	10213	1.25367
	g_Saintgironsvirus	10213	1.67219
	g_unclassified_Myoviridae_genus	10213	1.41676
	g_Larmunavirus	10213	2.06998
	Others	10213	14.2367
	g_unclassified_Microviridae_genus	10214	30.8582
	g_unclassified_Circoviridae_genus	10214	24.4574
	g_unclassified_Anelloviridae_genus	10214	6.45516
	g_Kagunavirus	10214	8.13982
	g_unclassified_Siphoviridae_genus	10214	4.13917
	g_Bastillevirus	10214	1.60838
	g_unclassified_Crassvirales_genus	10214	1.96494
	g_Saintgironsvirus	10214	0.958614
	g_unclassified_Myoviridae_genus	10214	1.23697
	g_Larmunavirus	10214	2.79654
	Others	10214	17.3848
	g_unclassified_Microviridae_genus	10216	51.5042
	g_unclassified_Circoviridae_genus	10216	4.07178
	g_unclassified_Anelloviridae_genus	10216	1.1373
	g_Kagunavirus	10216	1.59169
	g_unclassified_Siphoviridae_genus	10216	0.587466
	g_Bastillevirus	10216	0.136248
	g_unclassified_Crassvirales_genus	10216	30.0001
	g_Saintgironsvirus	10216	0.0651379
	g_unclassified_Myoviridae_genus	10216	0.168821
	g_Larmunavirus	10216	0.485371
	Others	10216	10.2519
	g_unclassified_Microviridae_genus	10217	32.3481
	g_unclassified_Circoviridae_genus	10217	22.4528
	g_unclassified_Anelloviridae_genus	10217	5.78424
	g_Kagunavirus	10217	7.52408
	g_unclassified_Siphoviridae_genus	10217	4.30159
	g_Bastillevirus	10217	1.55525
	g_unclassified_Crassvirales_genus	10217	2.10783
	g_Saintgironsvirus	10217	1.03946
	g_unclassified_Myoviridae_genus	10217	1.32795
	g_Larmunavirus	10217	2.68312
	Others	10217	18.8756
	g_unclassified_Microviridae_genus	10219	32.3459
	g_unclassified_Circoviridae_genus	10219	26.0573
	g_unclassified_Anelloviridae_genus	10219	5.56414
	g_Kagunavirus	10219	7.14111
	g_unclassified_Siphoviridae_genus	10219	4.02467
	g_Bastillevirus	10219	1.52524
	g_unclassified_Crassvirales_genus	10219	2.00688
	g_Saintgironsvirus	10219	0.842078
	g_unclassified_Myoviridae_genus	10219	1.18479
	g_Larmunavirus	10219	2.50532
	Others	10219	16.8026
	g_unclassified_Microviridae_genus	10221	31.7746
	g_unclassified_Circoviridae_genus	10221	25.5699
	g_unclassified_Anelloviridae_genus	10221	6.46809
	g_Kagunavirus	10221	5.84157
	g_unclassified_Siphoviridae_genus	10221	4.34966
	g_Bastillevirus	10221	2.21539
	g_unclassified_Crassvirales_genus	10221	2.42378
	g_Saintgironsvirus	10221	1.79578
	g_unclassified_Myoviridae_genus	10221	1.49777
	g_Larmunavirus	10221	1.81235
	Others	10221	16.2512
	g_unclassified_Microviridae_genus	10222	32.2004
	g_unclassified_Circoviridae_genus	10222	20.6408
	g_unclassified_Anelloviridae_genus	10222	7.45559
	g_Kagunavirus	10222	6.61069
	g_unclassified_Siphoviridae_genus	10222	4.24286
	g_Bastillevirus	10222	2.91909
	g_unclassified_Crassvirales_genus	10222	3.0987
	g_Saintgironsvirus	10222	1.48831
	g_unclassified_Myoviridae_genus	10222	1.67457
	g_Larmunavirus	10222	2.24888
	Others	10222	17.4201
	g_unclassified_Microviridae_genus	10223	54.85
	g_unclassified_Circoviridae_genus	10223	13.9405
	g_unclassified_Anelloviridae_genus	10223	4.58699
	g_Kagunavirus	10223	5.75252
	g_unclassified_Siphoviridae_genus	10223	2.74664
	g_Bastillevirus	10223	1.36784
	g_unclassified_Crassvirales_genus	10223	1.55994
	g_Saintgironsvirus	10223	0.822998
	g_unclassified_Myoviridae_genus	10223	0.914371
	g_Larmunavirus	10223	1.77621
	Others	10223	11.682
	g_unclassified_Microviridae_genus	10224	33.427
	g_unclassified_Circoviridae_genus	10224	19.6597
	g_unclassified_Anelloviridae_genus	10224	7.14094
	g_Kagunavirus	10224	7.509
	g_unclassified_Siphoviridae_genus	10224	4.77269
	g_Bastillevirus	10224	1.66066
	g_unclassified_Crassvirales_genus	10224	2.05338
	g_Saintgironsvirus	10224	1.40432
	g_unclassified_Myoviridae_genus	10224	1.44909
	g_Larmunavirus	10224	2.19347
	Others	10224	18.7298
	g_unclassified_Microviridae_genus	10225	35.2283
	g_unclassified_Circoviridae_genus	10225	19.2768
	g_unclassified_Anelloviridae_genus	10225	8.07521
	g_Kagunavirus	10225	6.10191
	g_unclassified_Siphoviridae_genus	10225	4.38625
	g_Bastillevirus	10225	2.52898
	g_unclassified_Crassvirales_genus	10225	2.85038
	g_Saintgironsvirus	10225	1.37741
	g_unclassified_Myoviridae_genus	10225	1.3483
	g_Larmunavirus	10225	2.31509
	Others	10225	16.5113
	g_unclassified_Microviridae_genus	10226	33.3075
	g_unclassified_Circoviridae_genus	10226	20.7264
	g_unclassified_Anelloviridae_genus	10226	6.81807
	g_Kagunavirus	10226	7.52036
	g_unclassified_Siphoviridae_genus	10226	3.65949
	g_Bastillevirus	10226	2.07082
	g_unclassified_Crassvirales_genus	10226	2.1115
	g_Saintgironsvirus	10226	1.02387
	g_unclassified_Myoviridae_genus	10226	1.23271
	g_Larmunavirus	10226	2.69788
	Others	10226	18.8314
	g_unclassified_Microviridae_genus	10227	31.7273
	g_unclassified_Circoviridae_genus	10227	19.9787
	g_unclassified_Anelloviridae_genus	10227	6.87097
	g_Kagunavirus	10227	6.80174
	g_unclassified_Siphoviridae_genus	10227	4.89527
	g_Bastillevirus	10227	2.03763
	g_unclassified_Crassvirales_genus	10227	3.72244
	g_Saintgironsvirus	10227	1.92406
	g_unclassified_Myoviridae_genus	10227	1.62391
	g_Larmunavirus	10227	2.03013
	Others	10227	18.3878
	g_unclassified_Microviridae_genus	10228	32.3163
	g_unclassified_Circoviridae_genus	10228	19.2662
	g_unclassified_Anelloviridae_genus	10228	6.63583
	g_Kagunavirus	10228	6.58075
	g_unclassified_Siphoviridae_genus	10228	5.3643
	g_Bastillevirus	10228	2.19173
	g_unclassified_Crassvirales_genus	10228	2.7486
	g_Saintgironsvirus	10228	1.64603
	g_unclassified_Myoviridae_genus	10228	1.55676
	g_Larmunavirus	10228	2.03531
	Others	10228	19.6582
	g_unclassified_Microviridae_genus	10229	41.699
	g_unclassified_Circoviridae_genus	10229	17.34
	g_unclassified_Anelloviridae_genus	10229	6.48263
	g_Kagunavirus	10229	6.05713
	g_unclassified_Siphoviridae_genus	10229	3.90189
	g_Bastillevirus	10229	2.09424
	g_unclassified_Crassvirales_genus	10229	2.07387
	g_Saintgironsvirus	10229	1.40533
	g_unclassified_Myoviridae_genus	10229	1.22465
	g_Larmunavirus	10229	2.52807
	Others	10229	15.1932
	g_unclassified_Microviridae_genus	10231	31.6831
	g_unclassified_Circoviridae_genus	10231	18.3761
	g_unclassified_Anelloviridae_genus	10231	8.10343
	g_Kagunavirus	10231	6.20967
	g_unclassified_Siphoviridae_genus	10231	4.48605
	g_Bastillevirus	10231	2.20717
	g_unclassified_Crassvirales_genus	10231	2.67464
	g_Saintgironsvirus	10231	1.28336
	g_unclassified_Myoviridae_genus	10231	1.37653
	g_Larmunavirus	10231	1.82421
	Others	10231	21.7758
	g_unclassified_Microviridae_genus	10232	35.7755
	g_unclassified_Circoviridae_genus	10232	18.6796
	g_unclassified_Anelloviridae_genus	10232	7.51
	g_Kagunavirus	10232	7.4043
	g_unclassified_Siphoviridae_genus	10232	4.37597
	g_Bastillevirus	10232	2.41371
	g_unclassified_Crassvirales_genus	10232	2.74084
	g_Saintgironsvirus	10232	1.37482
	g_unclassified_Myoviridae_genus	10232	1.37292
	g_Larmunavirus	10232	2.22584
	Others	10232	16.1265
	g_unclassified_Microviridae_genus	10233	29.7462
	g_unclassified_Circoviridae_genus	10233	20.539
	g_unclassified_Anelloviridae_genus	10233	7.63186
	g_Kagunavirus	10233	6.98167
	g_unclassified_Siphoviridae_genus	10233	4.6369
	g_Bastillevirus	10233	3.63593
	g_unclassified_Crassvirales_genus	10233	2.32051
	g_Saintgironsvirus	10233	1.40915
	g_unclassified_Myoviridae_genus	10233	1.54062
	g_Larmunavirus	10233	2.33212
	Others	10233	19.226
	g_unclassified_Microviridae_genus	10234	32.4369
	g_unclassified_Circoviridae_genus	10234	21.227
	g_unclassified_Anelloviridae_genus	10234	8.42841
	g_Kagunavirus	10234	5.93404
	g_unclassified_Siphoviridae_genus	10234	4.81508
	g_Bastillevirus	10234	2.3498
	g_unclassified_Crassvirales_genus	10234	2.74233
	g_Saintgironsvirus	10234	1.8925
	g_unclassified_Myoviridae_genus	10234	1.63324
	g_Larmunavirus	10234	1.80198
	Others	10234	16.7387
	g_unclassified_Microviridae_genus	10235	33.1927
	g_unclassified_Circoviridae_genus	10235	17.489
	g_unclassified_Anelloviridae_genus	10235	7.67733
	g_Kagunavirus	10235	5.72632
	g_unclassified_Siphoviridae_genus	10235	5.19956
	g_Bastillevirus	10235	3.19624
	g_unclassified_Crassvirales_genus	10235	3.15218
	g_Saintgironsvirus	10235	1.99393
	g_unclassified_Myoviridae_genus	10235	1.6734
	g_Larmunavirus	10235	1.4016
	Others	10235	19.2977
	g_unclassified_Microviridae_genus	10236	18.813
	g_unclassified_Circoviridae_genus	10236	9.46021
	g_unclassified_Anelloviridae_genus	10236	4.00698
	g_Kagunavirus	10236	3.16026
	g_unclassified_Siphoviridae_genus	10236	2.31599
	g_Bastillevirus	10236	1.51247
	g_unclassified_Crassvirales_genus	10236	1.55567
	g_Saintgironsvirus	10236	1.04063
	g_unclassified_Myoviridae_genus	10236	0.798614
	g_Larmunavirus	10236	0.79623
	Others	10236	56.5399
	g_unclassified_Microviridae_genus	10237	32.5427
	g_unclassified_Circoviridae_genus	10237	19.0023
	g_unclassified_Anelloviridae_genus	10237	8.52421
	g_Kagunavirus	10237	6.0268
	g_unclassified_Siphoviridae_genus	10237	4.52418
	g_Bastillevirus	10237	3.0136
	g_unclassified_Crassvirales_genus	10237	2.96721
	g_Saintgironsvirus	10237	2.17549
	g_unclassified_Myoviridae_genus	10237	1.79491
	g_Larmunavirus	10237	1.38874
	Others	10237	18.0398
	g_unclassified_Microviridae_genus	10238	33.4219
	g_unclassified_Circoviridae_genus	10238	18.5134
	g_unclassified_Anelloviridae_genus	10238	9.48775
	g_Kagunavirus	10238	7.35445
	g_unclassified_Siphoviridae_genus	10238	4.48053
	g_Bastillevirus	10238	2.37656
	g_unclassified_Crassvirales_genus	10238	2.57395
	g_Saintgironsvirus	10238	1.44069
	g_unclassified_Myoviridae_genus	10238	1.47121
	g_Larmunavirus	10238	1.6688
	Others	10238	17.2107
	g_unclassified_Microviridae_genus	10241	60.511
	g_unclassified_Circoviridae_genus	10241	3.74007
	g_unclassified_Anelloviridae_genus	10241	12.7125
	g_Kagunavirus	10241	2.56481
	g_unclassified_Siphoviridae_genus	10241	2.7001
	g_Bastillevirus	10241	2.41146
	g_unclassified_Crassvirales_genus	10241	1.54314
	g_Saintgironsvirus	10241	1.42513
	g_unclassified_Myoviridae_genus	10241	2.01311
	g_Larmunavirus	10241	0.0177358
	Others	10241	10.361
	g_unclassified_Microviridae_genus	10242	34.0483
	g_unclassified_Circoviridae_genus	10242	18.7429
	g_unclassified_Anelloviridae_genus	10242	9.44453
	g_Kagunavirus	10242	6.06473
	g_unclassified_Siphoviridae_genus	10242	4.33599
	g_Bastillevirus	10242	3.13392
	g_unclassified_Crassvirales_genus	10242	2.78957
	g_Saintgironsvirus	10242	1.1754
	g_unclassified_Myoviridae_genus	10242	1.11678
	g_Larmunavirus	10242	2.08938
	Others	10242	17.0586
	g_unclassified_Microviridae_genus	10244	32.4944
	g_unclassified_Circoviridae_genus	10244	14.5049
	g_unclassified_Anelloviridae_genus	10244	12.0978
	g_Kagunavirus	10244	6.58105
	g_unclassified_Siphoviridae_genus	10244	3.79499
	g_Bastillevirus	10244	1.25633
	g_unclassified_Crassvirales_genus	10244	2.58824
	g_Saintgironsvirus	10244	0.71765
	g_unclassified_Myoviridae_genus	10244	1.3011
	g_Larmunavirus	10244	2.17794
	Others	10244	22.4855
	g_unclassified_Microviridae_genus	10245	51.9686
	g_unclassified_Circoviridae_genus	10245	9.30462
	g_unclassified_Anelloviridae_genus	10245	7.43391
	g_Kagunavirus	10245	4.00166
	g_unclassified_Siphoviridae_genus	10245	3.44562
	g_Bastillevirus	10245	3.4298
	g_unclassified_Crassvirales_genus	10245	2.26559
	g_Saintgironsvirus	10245	1.38928
	g_unclassified_Myoviridae_genus	10245	1.50999
	g_Larmunavirus	10245	0.992285
	Others	10245	14.2587
	g_unclassified_Microviridae_genus	10246	35.066
	g_unclassified_Circoviridae_genus	10246	22.8228
	g_unclassified_Anelloviridae_genus	10246	9.28121
	g_Kagunavirus	10246	5.53911
	g_unclassified_Siphoviridae_genus	10246	4.23733
	g_Bastillevirus	10246	1.80706
	g_unclassified_Crassvirales_genus	10246	3.1277
	g_Saintgironsvirus	10246	1.54863
	g_unclassified_Myoviridae_genus	10246	1.79514
	g_Larmunavirus	10246	0.801007
	Others	10246	13.974
	g_unclassified_Microviridae_genus	10248	32.013
	g_unclassified_Circoviridae_genus	10248	21.0135
	g_unclassified_Anelloviridae_genus	10248	7.97068
	g_Kagunavirus	10248	6.4374
	g_unclassified_Siphoviridae_genus	10248	4.26834
	g_Bastillevirus	10248	3.12526
	g_unclassified_Crassvirales_genus	10248	3.2017
	g_Saintgironsvirus	10248	1.45326
	g_unclassified_Myoviridae_genus	10248	1.50198
	g_Larmunavirus	10248	1.31995
	Others	10248	17.6949
	g_unclassified_Microviridae_genus	10249	44.089
	g_unclassified_Circoviridae_genus	10249	11.4618
	g_unclassified_Anelloviridae_genus	10249	7.79327
	g_Kagunavirus	10249	5.17556
	g_unclassified_Siphoviridae_genus	10249	5.47808
	g_Bastillevirus	10249	2.91578
	g_unclassified_Crassvirales_genus	10249	2.29376
	g_Saintgironsvirus	10249	2.3205
	g_unclassified_Myoviridae_genus	10249	1.7608
	g_Larmunavirus	10249	1.73525
	Others	10249	14.9763
	g_unclassified_Microviridae_genus	10250	29.642
	g_unclassified_Circoviridae_genus	10250	21.8654
	g_unclassified_Anelloviridae_genus	10250	9.84067
	g_Kagunavirus	10250	5.24231
	g_unclassified_Siphoviridae_genus	10250	4.17204
	g_Bastillevirus	10250	3.47965
	g_unclassified_Crassvirales_genus	10250	3.16831
	g_Saintgironsvirus	10250	2.36811
	g_unclassified_Myoviridae_genus	10250	1.97294
	g_Larmunavirus	10250	1.30223
	Others	10250	16.9464
	g_unclassified_Microviridae_genus	10252	33.659
	g_unclassified_Circoviridae_genus	10252	15.4023
	g_unclassified_Anelloviridae_genus	10252	9.29334
	g_Kagunavirus	10252	5.88561
	g_unclassified_Siphoviridae_genus	10252	5.46844
	g_Bastillevirus	10252	3.65744
	g_unclassified_Crassvirales_genus	10252	3.89347
	g_Saintgironsvirus	10252	1.88501
	g_unclassified_Myoviridae_genus	10252	1.8445
	g_Larmunavirus	10252	1.77674
	Others	10252	17.2342
	g_unclassified_Microviridae_genus	10253	29.2071
	g_unclassified_Circoviridae_genus	10253	21.1359
	g_unclassified_Anelloviridae_genus	10253	9.33627
	g_Kagunavirus	10253	6.77456
	g_unclassified_Siphoviridae_genus	10253	4.75784
	g_Bastillevirus	10253	2.29231
	g_unclassified_Crassvirales_genus	10253	2.63498
	g_Saintgironsvirus	10253	1.23564
	g_unclassified_Myoviridae_genus	10253	1.69036
	g_Larmunavirus	10253	2.26764
	Others	10253	18.6673
	g_unclassified_Microviridae_genus	10254	38.2643
	g_unclassified_Circoviridae_genus	10254	16.6963
	g_unclassified_Anelloviridae_genus	10254	6.4471
	g_Kagunavirus	10254	6.25523
	g_unclassified_Siphoviridae_genus	10254	4.93522
	g_Bastillevirus	10254	2.13989
	g_unclassified_Crassvirales_genus	10254	3.19082
	g_Saintgironsvirus	10254	1.71394
	g_unclassified_Myoviridae_genus	10254	2.15479
	g_Larmunavirus	10254	1.46482
	Others	10254	16.7375
	g_unclassified_Microviridae_genus	10255	55.8674
	g_unclassified_Circoviridae_genus	10255	11.7929
	g_unclassified_Anelloviridae_genus	10255	6.02004
	g_Kagunavirus	10255	4.65259
	g_unclassified_Siphoviridae_genus	10255	2.79438
	g_Bastillevirus	10255	2.75821
	g_unclassified_Crassvirales_genus	10255	1.45543
	g_Saintgironsvirus	10255	1.20128
	g_unclassified_Myoviridae_genus	10255	1.22803
	g_Larmunavirus	10255	1.00109
	Others	10255	11.2287
	g_unclassified_Microviridae_genus	10256	29.4742
	g_unclassified_Circoviridae_genus	10256	16.9314
	g_unclassified_Anelloviridae_genus	10256	10.6275
	g_Kagunavirus	10256	5.8987
	g_unclassified_Siphoviridae_genus	10256	4.81209
	g_Bastillevirus	10256	5.08562
	g_unclassified_Crassvirales_genus	10256	2.69477
	g_Saintgironsvirus	10256	1.63114
	g_unclassified_Myoviridae_genus	10256	1.9762
	g_Larmunavirus	10256	1.71032
	Others	10256	19.1581
	g_unclassified_Microviridae_genus	10257	34.7301
	g_unclassified_Circoviridae_genus	10257	17.2579
	g_unclassified_Anelloviridae_genus	10257	8.7966
	g_Kagunavirus	10257	5.44559
	g_unclassified_Siphoviridae_genus	10257	5.22354
	g_Bastillevirus	10257	3.16116
	g_unclassified_Crassvirales_genus	10257	3.82005
	g_Saintgironsvirus	10257	2.09266
	g_unclassified_Myoviridae_genus	10257	1.82582
	g_Larmunavirus	10257	1.34435
	Others	10257	16.3022
	g_unclassified_Microviridae_genus	10259	23.1585
	g_unclassified_Circoviridae_genus	10259	27.9258
	g_unclassified_Anelloviridae_genus	10259	6.44509
	g_Kagunavirus	10259	6.60343
	g_unclassified_Siphoviridae_genus	10259	6.70786
	g_Bastillevirus	10259	1.7476
	g_unclassified_Crassvirales_genus	10259	3.1947
	g_Saintgironsvirus	10259	0.557446
	g_unclassified_Myoviridae_genus	10259	1.48905
	g_Larmunavirus	10259	2.08058
	Others	10259	20.0899
	g_unclassified_Microviridae_genus	10260	84.2568
	g_unclassified_Circoviridae_genus	10260	0.620517
	g_unclassified_Anelloviridae_genus	10260	0.532104
	g_Kagunavirus	10260	0.191622
	g_unclassified_Siphoviridae_genus	10260	3.0108
	g_Bastillevirus	10260	0.0558816
	g_unclassified_Crassvirales_genus	10260	0.0637663
	g_Saintgironsvirus	10260	0.0777271
	g_unclassified_Myoviridae_genus	10260	0.277977
	g_Larmunavirus	10260	0.0512898
	Others	10260	10.8615
	g_unclassified_Microviridae_genus	10261	63.0346
	g_unclassified_Circoviridae_genus	10261	1.32392
	g_unclassified_Anelloviridae_genus	10261	3.29193
	g_Kagunavirus	10261	0.419483
	g_unclassified_Siphoviridae_genus	10261	6.83002
	g_Bastillevirus	10261	0.240686
	g_unclassified_Crassvirales_genus	10261	0.0777528
	g_Saintgironsvirus	10261	0.247059
	g_unclassified_Myoviridae_genus	10261	1.03771
	g_Larmunavirus	10261	0.171571
	Others	10261	23.3253
	g_unclassified_Microviridae_genus	10262	29.6959
	g_unclassified_Circoviridae_genus	10262	32.1964
	g_unclassified_Anelloviridae_genus	10262	6.65147
	g_Kagunavirus	10262	3.91358
	g_unclassified_Siphoviridae_genus	10262	4.5175
	g_Bastillevirus	10262	2.53413
	g_unclassified_Crassvirales_genus	10262	1.89833
	g_Saintgironsvirus	10262	2.59389
	g_unclassified_Myoviridae_genus	10262	1.45313
	g_Larmunavirus	10262	0.92451
	Others	10262	13.6212
	g_unclassified_Microviridae_genus	10263	22.0828
	g_unclassified_Circoviridae_genus	10263	8.91661
	g_unclassified_Anelloviridae_genus	10263	7.3319
	g_Kagunavirus	10263	2.76941
	g_unclassified_Siphoviridae_genus	10263	29.975
	g_Bastillevirus	10263	1.0661
	g_unclassified_Crassvirales_genus	10263	2.02862
	g_Saintgironsvirus	10263	1.21704
	g_unclassified_Myoviridae_genus	10263	1.00763
	g_Larmunavirus	10263	0.81101
	Others	10263	22.7939
	g_unclassified_Microviridae_genus	10264	99.0263
	g_unclassified_Circoviridae_genus	10264	0.0504973
	g_unclassified_Anelloviridae_genus	10264	0.0992014
	g_Kagunavirus	10264	0.0219842
	g_unclassified_Siphoviridae_genus	10264	0.223322
	g_Bastillevirus	10264	0.0116523
	g_unclassified_Crassvirales_genus	10264	0.00515276
	g_Saintgironsvirus	10264	0.00844096
	g_unclassified_Myoviridae_genus	10264	0.00437981
	g_Larmunavirus	10264	0.00594087
	Others	10264	0.543177
	g_unclassified_Microviridae_genus	10265	30.7665
	g_unclassified_Circoviridae_genus	10265	18.6372
	g_unclassified_Anelloviridae_genus	10265	8.19939
	g_Kagunavirus	10265	5.8869
	g_unclassified_Siphoviridae_genus	10265	5.23456
	g_Bastillevirus	10265	2.45746
	g_unclassified_Crassvirales_genus	10265	2.09869
	g_Saintgironsvirus	10265	2.84154
	g_unclassified_Myoviridae_genus	10265	1.97832
	g_Larmunavirus	10265	1.68499
	Others	10265	20.2145
	g_unclassified_Microviridae_genus	10101	34.351
	g_unclassified_Circoviridae_genus	10101	17.1277
	g_unclassified_Anelloviridae_genus	10101	8.83166
	g_Kagunavirus	10101	4.56464
	g_unclassified_Siphoviridae_genus	10101	5.45251
	g_Bastillevirus	10101	4.44316
	g_unclassified_Crassvirales_genus	10101	3.70878
	g_Saintgironsvirus	10101	3.11706
	g_unclassified_Myoviridae_genus	10101	1.93417
	g_Larmunavirus	10101	0.900929
	Others	10101	15.5683
	g_unclassified_Microviridae_genus	10102	36.6555
	g_unclassified_Circoviridae_genus	10102	21.3442
	g_unclassified_Anelloviridae_genus	10102	6.99328
	g_Kagunavirus	10102	1.77776
	g_unclassified_Siphoviridae_genus	10102	6.17426
	g_Bastillevirus	10102	2.36581
	g_unclassified_Crassvirales_genus	10102	2.74845
	g_Saintgironsvirus	10102	3.49907
	g_unclassified_Myoviridae_genus	10102	1.7372
	g_Larmunavirus	10102	0.777303
	Others	10102	15.9272
	g_unclassified_Microviridae_genus	10103	85.9014
	g_unclassified_Circoviridae_genus	10103	1.7571
	g_unclassified_Anelloviridae_genus	10103	9.15562
	g_Kagunavirus	10103	0.0996746
	g_unclassified_Siphoviridae_genus	10103	0.27772
	g_Bastillevirus	10103	0.143834
	g_unclassified_Crassvirales_genus	10103	0.114262
	g_Saintgironsvirus	10103	0.256696
	g_unclassified_Myoviridae_genus	10103	0.094647
	g_Larmunavirus	10103	0.0317298
	Others	10103	2.16732
	g_unclassified_Microviridae_genus	10104	10.8841
	g_unclassified_Circoviridae_genus	10104	20.3841
	g_unclassified_Anelloviridae_genus	10104	55.887
	g_Kagunavirus	10104	1.84957
	g_unclassified_Siphoviridae_genus	10104	1.98491
	g_Bastillevirus	10104	0.0683324
	g_unclassified_Crassvirales_genus	10104	0.476217
	g_Saintgironsvirus	10104	2.4353
	g_unclassified_Myoviridae_genus	10104	0.451743
	g_Larmunavirus	10104	0.0241837
	Others	10104	5.55463
	g_unclassified_Microviridae_genus	10105	68.3013
	g_unclassified_Circoviridae_genus	10105	6.36298
	g_unclassified_Anelloviridae_genus	10105	7.07704
	g_Kagunavirus	10105	1.28227
	g_unclassified_Siphoviridae_genus	10105	2.76287
	g_Bastillevirus	10105	2.15242
	g_unclassified_Crassvirales_genus	10105	1.02678
	g_Saintgironsvirus	10105	2.52204
	g_unclassified_Myoviridae_genus	10105	0.761154
	g_Larmunavirus	10105	0.285195
	Others	10105	7.46599
	g_unclassified_Microviridae_genus	10106	32.0541
	g_unclassified_Circoviridae_genus	10106	20.0241
	g_unclassified_Anelloviridae_genus	10106	8.74934
	g_Kagunavirus	10106	4.31987
	g_unclassified_Siphoviridae_genus	10106	6.10027
	g_Bastillevirus	10106	3.77675
	g_unclassified_Crassvirales_genus	10106	3.20819
	g_Saintgironsvirus	10106	3.45177
	g_unclassified_Myoviridae_genus	10106	1.72555
	g_Larmunavirus	10106	2.32934
	Others	10106	14.2606
	g_unclassified_Microviridae_genus	10107	36.6949
	g_unclassified_Circoviridae_genus	10107	12.3425
	g_unclassified_Anelloviridae_genus	10107	10.1109
	g_Kagunavirus	10107	5.04656
	g_unclassified_Siphoviridae_genus	10107	5.82953
	g_Bastillevirus	10107	3.57969
	g_unclassified_Crassvirales_genus	10107	4.12847
	g_Saintgironsvirus	10107	3.41112
	g_unclassified_Myoviridae_genus	10107	1.88997
	g_Larmunavirus	10107	0.736176
	Others	10107	16.2302
	g_unclassified_Microviridae_genus	10108	29.592
	g_unclassified_Circoviridae_genus	10108	14.2092
	g_unclassified_Anelloviridae_genus	10108	9.6349
	g_Kagunavirus	10108	4.07869
	g_unclassified_Siphoviridae_genus	10108	5.01577
	g_Bastillevirus	10108	3.40018
	g_unclassified_Crassvirales_genus	10108	3.12538
	g_Saintgironsvirus	10108	2.58239
	g_unclassified_Myoviridae_genus	10108	1.77424
	g_Larmunavirus	10108	0.679414
	Others	10108	25.9078
	g_unclassified_Microviridae_genus	10109	33.4231
	g_unclassified_Circoviridae_genus	10109	19.953
	g_unclassified_Anelloviridae_genus	10109	8.57275
	g_Kagunavirus	10109	4.29064
	g_unclassified_Siphoviridae_genus	10109	5.54118
	g_Bastillevirus	10109	3.90029
	g_unclassified_Crassvirales_genus	10109	3.32672
	g_Saintgironsvirus	10109	3.47745
	g_unclassified_Myoviridae_genus	10109	1.84236
	g_Larmunavirus	10109	0.802223
	Others	10109	14.8703
	g_unclassified_Microviridae_genus	10110	35.4288
	g_unclassified_Circoviridae_genus	10110	16.4791
	g_unclassified_Anelloviridae_genus	10110	8.87041
	g_Kagunavirus	10110	4.54048
	g_unclassified_Siphoviridae_genus	10110	5.03057
	g_Bastillevirus	10110	4.5623
	g_unclassified_Crassvirales_genus	10110	3.90618
	g_Saintgironsvirus	10110	3.24822
	g_unclassified_Myoviridae_genus	10110	1.89813
	g_Larmunavirus	10110	0.819961
	Others	10110	15.2159
	g_unclassified_Microviridae_genus	10111	39.4111
	g_unclassified_Circoviridae_genus	10111	17.8193
	g_unclassified_Anelloviridae_genus	10111	7.78515
	g_Kagunavirus	10111	2.27356
	g_unclassified_Siphoviridae_genus	10111	5.09349
	g_Bastillevirus	10111	4.24256
	g_unclassified_Crassvirales_genus	10111	3.11496
	g_Saintgironsvirus	10111	3.98315
	g_unclassified_Myoviridae_genus	10111	2.1406
	g_Larmunavirus	10111	0.509164
	Others	10111	13.627
	g_unclassified_Microviridae_genus	10112	36.5405
	g_unclassified_Circoviridae_genus	10112	17.222
	g_unclassified_Anelloviridae_genus	10112	8.73837
	g_Kagunavirus	10112	3.32006
	g_unclassified_Siphoviridae_genus	10112	5.7839
	g_Bastillevirus	10112	3.78211
	g_unclassified_Crassvirales_genus	10112	3.155
	g_Saintgironsvirus	10112	3.66983
	g_unclassified_Myoviridae_genus	10112	1.8367
	g_Larmunavirus	10112	0.762923
	Others	10112	15.1886
	g_unclassified_Microviridae_genus	10113	36.4016
	g_unclassified_Circoviridae_genus	10113	16.6864
	g_unclassified_Anelloviridae_genus	10113	9.18026
	g_Kagunavirus	10113	3.74653
	g_unclassified_Siphoviridae_genus	10113	5.19571
	g_Bastillevirus	10113	4.68576
	g_unclassified_Crassvirales_genus	10113	3.97922
	g_Saintgironsvirus	10113	3.13342
	g_unclassified_Myoviridae_genus	10113	1.82345
	g_Larmunavirus	10113	0.614477
	Others	10113	14.5532
	g_unclassified_Microviridae_genus	10114	31.4658
	g_unclassified_Circoviridae_genus	10114	20.0281
	g_unclassified_Anelloviridae_genus	10114	8.15195
	g_Kagunavirus	10114	3.37283
	g_unclassified_Siphoviridae_genus	10114	7.77635
	g_Bastillevirus	10114	4.03699
	g_unclassified_Crassvirales_genus	10114	3.06871
	g_Saintgironsvirus	10114	3.60082
	g_unclassified_Myoviridae_genus	10114	2.1049
	g_Larmunavirus	10114	0.615169
	Others	10114	15.7784
	g_unclassified_Microviridae_genus	10115	34.9948
	g_unclassified_Circoviridae_genus	10115	18.9567
	g_unclassified_Anelloviridae_genus	10115	8.89129
	g_Kagunavirus	10115	3.99213
	g_unclassified_Siphoviridae_genus	10115	5.19259
	g_Bastillevirus	10115	4.13692
	g_unclassified_Crassvirales_genus	10115	4.05895
	g_Saintgironsvirus	10115	3.16263
	g_unclassified_Myoviridae_genus	10115	1.84034
	g_Larmunavirus	10115	0.831538
	Others	10115	13.9421
	g_unclassified_Microviridae_genus	10116	30.9378
	g_unclassified_Circoviridae_genus	10116	21.9159
	g_unclassified_Anelloviridae_genus	10116	8.93774
	g_Kagunavirus	10116	4.24359
	g_unclassified_Siphoviridae_genus	10116	5.44644
	g_Bastillevirus	10116	4.71391
	g_unclassified_Crassvirales_genus	10116	3.53639
	g_Saintgironsvirus	10116	3.04032
	g_unclassified_Myoviridae_genus	10116	1.65908
	g_Larmunavirus	10116	0.81461
	Others	10116	14.7543
	g_unclassified_Microviridae_genus	10117	39.4126
	g_unclassified_Circoviridae_genus	10117	16.6461
	g_unclassified_Anelloviridae_genus	10117	8.90218
	g_Kagunavirus	10117	3.26105
	g_unclassified_Siphoviridae_genus	10117	5.02303
	g_Bastillevirus	10117	3.67878
	g_unclassified_Crassvirales_genus	10117	4.4896
	g_Saintgironsvirus	10117	2.83067
	g_unclassified_Myoviridae_genus	10117	1.88308
	g_Larmunavirus	10117	0.793611
	Others	10117	13.0793
	g_unclassified_Microviridae_genus	10118	30.4047
	g_unclassified_Circoviridae_genus	10118	19.2193
	g_unclassified_Anelloviridae_genus	10118	13.0085
	g_Kagunavirus	10118	2.78896
	g_unclassified_Siphoviridae_genus	10118	5.09071
	g_Bastillevirus	10118	3.22081
	g_unclassified_Crassvirales_genus	10118	2.50613
	g_Saintgironsvirus	10118	4.06772
	g_unclassified_Myoviridae_genus	10118	1.76231
	g_Larmunavirus	10118	0.766339
	Others	10118	17.1644
	g_unclassified_Microviridae_genus	10119	36.4445
	g_unclassified_Circoviridae_genus	10119	17.2425
	g_unclassified_Anelloviridae_genus	10119	9.1437
	g_Kagunavirus	10119	4.4472
	g_unclassified_Siphoviridae_genus	10119	5.41116
	g_Bastillevirus	10119	3.67667
	g_unclassified_Crassvirales_genus	10119	2.89513
	g_Saintgironsvirus	10119	3.60124
	g_unclassified_Myoviridae_genus	10119	1.88412
	g_Larmunavirus	10119	0.813872
	Others	10119	14.4399
	g_unclassified_Microviridae_genus	10120	35.0283
	g_unclassified_Circoviridae_genus	10120	19.4647
	g_unclassified_Anelloviridae_genus	10120	6.25948
	g_Kagunavirus	10120	4.09104
	g_unclassified_Siphoviridae_genus	10120	6.1209
	g_Bastillevirus	10120	2.4821
	g_unclassified_Crassvirales_genus	10120	3.0064
	g_Saintgironsvirus	10120	2.45582
	g_unclassified_Myoviridae_genus	10120	1.37094
	g_Larmunavirus	10120	0.804377
	Others	10120	18.9159
	g_unclassified_Microviridae_genus	10121	31.7169
	g_unclassified_Circoviridae_genus	10121	18.9291
	g_unclassified_Anelloviridae_genus	10121	10.888
	g_Kagunavirus	10121	4.88838
	g_unclassified_Siphoviridae_genus	10121	5.29321
	g_Bastillevirus	10121	3.88201
	g_unclassified_Crassvirales_genus	10121	3.4882
	g_Saintgironsvirus	10121	2.60528
	g_unclassified_Myoviridae_genus	10121	1.97902
	g_Larmunavirus	10121	0.748007
	Others	10121	15.5819
	g_unclassified_Microviridae_genus	10122	36.8224
	g_unclassified_Circoviridae_genus	10122	15.9618
	g_unclassified_Anelloviridae_genus	10122	8.37846
	g_Kagunavirus	10122	3.89471
	g_unclassified_Siphoviridae_genus	10122	5.04971
	g_Bastillevirus	10122	3.90233
	g_unclassified_Crassvirales_genus	10122	2.49284
	g_Saintgironsvirus	10122	3.9746
	g_unclassified_Myoviridae_genus	10122	1.99875
	g_Larmunavirus	10122	0.756643
	Others	10122	16.7678
	g_unclassified_Microviridae_genus	10123	35.4976
	g_unclassified_Circoviridae_genus	10123	17.9086
	g_unclassified_Anelloviridae_genus	10123	9.89655
	g_Kagunavirus	10123	4.97212
	g_unclassified_Siphoviridae_genus	10123	4.84958
	g_Bastillevirus	10123	4.45554
	g_unclassified_Crassvirales_genus	10123	2.88076
	g_Saintgironsvirus	10123	2.44609
	g_unclassified_Myoviridae_genus	10123	1.72965
	g_Larmunavirus	10123	0.913081
	Others	10123	14.4505
	g_unclassified_Microviridae_genus	10124	33.6654
	g_unclassified_Circoviridae_genus	10124	18.2085
	g_unclassified_Anelloviridae_genus	10124	10.2543
	g_Kagunavirus	10124	4.33877
	g_unclassified_Siphoviridae_genus	10124	5.17443
	g_Bastillevirus	10124	2.88358
	g_unclassified_Crassvirales_genus	10124	3.9382
	g_Saintgironsvirus	10124	2.64084
	g_unclassified_Myoviridae_genus	10124	2.22426
	g_Larmunavirus	10124	0.886
	Others	10124	15.7857
	g_unclassified_Microviridae_genus	10125	33.4715
	g_unclassified_Circoviridae_genus	10125	19.9676
	g_unclassified_Anelloviridae_genus	10125	9.19408
	g_Kagunavirus	10125	5.25473
	g_unclassified_Siphoviridae_genus	10125	4.48626
	g_Bastillevirus	10125	2.76468
	g_unclassified_Crassvirales_genus	10125	3.47941
	g_Saintgironsvirus	10125	1.91843
	g_unclassified_Myoviridae_genus	10125	1.90955
	g_Larmunavirus	10125	1.86404
	Others	10125	15.6897
	g_unclassified_Microviridae_genus	10126	78.5123
	g_unclassified_Circoviridae_genus	10126	4.46025
	g_unclassified_Anelloviridae_genus	10126	2.35773
	g_Kagunavirus	10126	1.65839
	g_unclassified_Siphoviridae_genus	10126	1.55796
	g_Bastillevirus	10126	0.72859
	g_unclassified_Crassvirales_genus	10126	0.83503
	g_Saintgironsvirus	10126	0.361082
	g_unclassified_Myoviridae_genus	10126	0.432698
	g_Larmunavirus	10126	0.595963
	Others	10126	8.49999
	g_unclassified_Microviridae_genus	10127	33.7095
	g_unclassified_Circoviridae_genus	10127	19.1867
	g_unclassified_Anelloviridae_genus	10127	11.1791
	g_Kagunavirus	10127	4.43515
	g_unclassified_Siphoviridae_genus	10127	4.79999
	g_Bastillevirus	10127	3.61907
	g_unclassified_Crassvirales_genus	10127	3.3202
	g_Saintgironsvirus	10127	1.64188
	g_unclassified_Myoviridae_genus	10127	1.72278
	g_Larmunavirus	10127	1.07215
	Others	10127	15.3135
	g_unclassified_Microviridae_genus	10128	31.7307
	g_unclassified_Circoviridae_genus	10128	22.8729
	g_unclassified_Anelloviridae_genus	10128	8.74582
	g_Kagunavirus	10128	5.33408
	g_unclassified_Siphoviridae_genus	10128	4.13706
	g_Bastillevirus	10128	2.89231
	g_unclassified_Crassvirales_genus	10128	3.10229
	g_Saintgironsvirus	10128	1.56842
	g_unclassified_Myoviridae_genus	10128	1.79826
	g_Larmunavirus	10128	1.72279
	Others	10128	16.0954
	g_unclassified_Microviridae_genus	10129	47.8336
	g_unclassified_Circoviridae_genus	10129	15.7834
	g_unclassified_Anelloviridae_genus	10129	6.6034
	g_Kagunavirus	10129	3.58717
	g_unclassified_Siphoviridae_genus	10129	3.7106
	g_Bastillevirus	10129	2.22472
	g_unclassified_Crassvirales_genus	10129	4.10479
	g_Saintgironsvirus	10129	1.49653
	g_unclassified_Myoviridae_genus	10129	1.63826
	g_Larmunavirus	10129	0.981653
	Others	10129	12.0359
	g_unclassified_Microviridae_genus	10130	38.2218
	g_unclassified_Circoviridae_genus	10130	19.5692
	g_unclassified_Anelloviridae_genus	10130	7.71511
	g_Kagunavirus	10130	4.55485
	g_unclassified_Siphoviridae_genus	10130	4.08815
	g_Bastillevirus	10130	3.41601
	g_unclassified_Crassvirales_genus	10130	3.41828
	g_Saintgironsvirus	10130	1.58402
	g_unclassified_Myoviridae_genus	10130	1.54145
	g_Larmunavirus	10130	1.35641
	Others	10130	14.5347
	g_unclassified_Microviridae_genus	10131	35.6867
	g_unclassified_Circoviridae_genus	10131	24.4687
	g_unclassified_Anelloviridae_genus	10131	7.56926
	g_Kagunavirus	10131	4.45169
	g_unclassified_Siphoviridae_genus	10131	3.70536
	g_Bastillevirus	10131	3.69884
	g_unclassified_Crassvirales_genus	10131	2.61422
	g_Saintgironsvirus	10131	1.662
	g_unclassified_Myoviridae_genus	10131	1.45824
	g_Larmunavirus	10131	1.77847
	Others	10131	12.9065
	g_unclassified_Microviridae_genus	10132	33.3923
	g_unclassified_Circoviridae_genus	10132	20.2015
	g_unclassified_Anelloviridae_genus	10132	9.50843
	g_Kagunavirus	10132	5.88466
	g_unclassified_Siphoviridae_genus	10132	4.42275
	g_Bastillevirus	10132	3.71202
	g_unclassified_Crassvirales_genus	10132	3.33985
	g_Saintgironsvirus	10132	1.78204
	g_unclassified_Myoviridae_genus	10132	1.73489
	g_Larmunavirus	10132	1.5152
	Others	10132	14.5064
	g_unclassified_Microviridae_genus	10133	58.8724
	g_unclassified_Circoviridae_genus	10133	12.8669
	g_unclassified_Anelloviridae_genus	10133	5.5769
	g_Kagunavirus	10133	2.57294
	g_unclassified_Siphoviridae_genus	10133	2.76794
	g_Bastillevirus	10133	1.39528
	g_unclassified_Crassvirales_genus	10133	1.87128
	g_Saintgironsvirus	10133	0.948804
	g_unclassified_Myoviridae_genus	10133	1.10225
	g_Larmunavirus	10133	1.19685
	Others	10133	10.8285
	g_unclassified_Microviridae_genus	10134	40.126
	g_unclassified_Circoviridae_genus	10134	21.9949
	g_unclassified_Anelloviridae_genus	10134	7.53504
	g_Kagunavirus	10134	3.99687
	g_unclassified_Siphoviridae_genus	10134	3.66293
	g_Bastillevirus	10134	2.46393
	g_unclassified_Crassvirales_genus	10134	2.30015
	g_Saintgironsvirus	10134	1.3697
	g_unclassified_Myoviridae_genus	10134	1.24474
	g_Larmunavirus	10134	1.52348
	Others	10134	13.7823
	g_unclassified_Microviridae_genus	10135	65.6207
	g_unclassified_Circoviridae_genus	10135	10.709
	g_unclassified_Anelloviridae_genus	10135	3.95512
	g_Kagunavirus	10135	2.84376
	g_unclassified_Siphoviridae_genus	10135	2.18002
	g_Bastillevirus	10135	1.32933
	g_unclassified_Crassvirales_genus	10135	1.86365
	g_Saintgironsvirus	10135	0.803868
	g_unclassified_Myoviridae_genus	10135	0.915676
	g_Larmunavirus	10135	1.20561
	Others	10135	8.57335
	g_unclassified_Microviridae_genus	10136	35.3
	g_unclassified_Circoviridae_genus	10136	22.6441
	g_unclassified_Anelloviridae_genus	10136	8.38632
	g_Kagunavirus	10136	4.83266
	g_unclassified_Siphoviridae_genus	10136	3.71048
	g_Bastillevirus	10136	3.10423
	g_unclassified_Crassvirales_genus	10136	2.97528
	g_Saintgironsvirus	10136	1.85149
	g_unclassified_Myoviridae_genus	10136	1.72365
	g_Larmunavirus	10136	1.47259
	Others	10136	13.9992
	g_unclassified_Microviridae_genus	10137	61.5701
	g_unclassified_Circoviridae_genus	10137	14.1756
	g_unclassified_Anelloviridae_genus	10137	3.89842
	g_Kagunavirus	10137	2.69544
	g_unclassified_Siphoviridae_genus	10137	2.45526
	g_Bastillevirus	10137	1.85354
	g_unclassified_Crassvirales_genus	10137	1.42047
	g_Saintgironsvirus	10137	0.917175
	g_unclassified_Myoviridae_genus	10137	0.826039
	g_Larmunavirus	10137	0.942587
	Others	10137	9.24535
	g_unclassified_Microviridae_genus	10138	35.9692
	g_unclassified_Circoviridae_genus	10138	19.9327
	g_unclassified_Anelloviridae_genus	10138	8.61501
	g_Kagunavirus	10138	4.30362
	g_unclassified_Siphoviridae_genus	10138	4.71255
	g_Bastillevirus	10138	3.17703
	g_unclassified_Crassvirales_genus	10138	3.54973
	g_Saintgironsvirus	10138	1.96495
	g_unclassified_Myoviridae_genus	10138	2.18608
	g_Larmunavirus	10138	1.06761
	Others	10138	14.5215
	g_unclassified_Microviridae_genus	10139	34.5624
	g_unclassified_Circoviridae_genus	10139	18.3522
	g_unclassified_Anelloviridae_genus	10139	7.17819
	g_Kagunavirus	10139	4.17763
	g_unclassified_Siphoviridae_genus	10139	3.04159
	g_Bastillevirus	10139	2.69944
	g_unclassified_Crassvirales_genus	10139	1.91461
	g_Saintgironsvirus	10139	1.34288
	g_unclassified_Myoviridae_genus	10139	1.27632
	g_Larmunavirus	10139	1.73092
	Others	10139	23.7238
	g_unclassified_Microviridae_genus	10140	31.8065
	g_unclassified_Circoviridae_genus	10140	20.1251
	g_unclassified_Anelloviridae_genus	10140	10.1702
	g_Kagunavirus	10140	2.71658
	g_unclassified_Siphoviridae_genus	10140	3.97782
	g_Bastillevirus	10140	7.57914
	g_unclassified_Crassvirales_genus	10140	2.15967
	g_Saintgironsvirus	10140	1.17888
	g_unclassified_Myoviridae_genus	10140	2.13819
	g_Larmunavirus	10140	1.75004
	Others	10140	16.3979
	g_unclassified_Microviridae_genus	10141	34.4763
	g_unclassified_Circoviridae_genus	10141	21.9436
	g_unclassified_Anelloviridae_genus	10141	8.30254
	g_Kagunavirus	10141	5.06219
	g_unclassified_Siphoviridae_genus	10141	4.14957
	g_Bastillevirus	10141	2.39154
	g_unclassified_Crassvirales_genus	10141	2.29584
	g_Saintgironsvirus	10141	1.60026
	g_unclassified_Myoviridae_genus	10141	2.14883
	g_Larmunavirus	10141	2.00782
	Others	10141	15.6214
	g_unclassified_Microviridae_genus	10142	32.4271
	g_unclassified_Circoviridae_genus	10142	24.6338
	g_unclassified_Anelloviridae_genus	10142	9.51325
	g_Kagunavirus	10142	5.52871
	g_unclassified_Siphoviridae_genus	10142	4.2446
	g_Bastillevirus	10142	1.9341
	g_unclassified_Crassvirales_genus	10142	2.23538
	g_Saintgironsvirus	10142	1.43585
	g_unclassified_Myoviridae_genus	10142	1.88445
	g_Larmunavirus	10142	1.95821
	Others	10142	14.2046
	g_unclassified_Microviridae_genus	10143	47.0108
	g_unclassified_Circoviridae_genus	10143	18.1972
	g_unclassified_Anelloviridae_genus	10143	6.28239
	g_Kagunavirus	10143	3.98974
	g_unclassified_Siphoviridae_genus	10143	3.3932
	g_Bastillevirus	10143	1.95026
	g_unclassified_Crassvirales_genus	10143	2.22573
	g_Saintgironsvirus	10143	1.13906
	g_unclassified_Myoviridae_genus	10143	1.22785
	g_Larmunavirus	10143	1.26648
	Others	10143	13.3173
	g_unclassified_Microviridae_genus	10144	34.6373
	g_unclassified_Circoviridae_genus	10144	21.9487
	g_unclassified_Anelloviridae_genus	10144	8.41536
	g_Kagunavirus	10144	5.30704
	g_unclassified_Siphoviridae_genus	10144	4.83895
	g_Bastillevirus	10144	2.71639
	g_unclassified_Crassvirales_genus	10144	3.20046
	g_Saintgironsvirus	10144	1.80684
	g_unclassified_Myoviridae_genus	10144	1.69255
	g_Larmunavirus	10144	1.54936
	Others	10144	13.8871
	g_unclassified_Microviridae_genus	10145	60.3796
	g_unclassified_Circoviridae_genus	10145	14.1467
	g_unclassified_Anelloviridae_genus	10145	4.43159
	g_Kagunavirus	10145	3.2279
	g_unclassified_Siphoviridae_genus	10145	2.33464
	g_Bastillevirus	10145	1.57923
	g_unclassified_Crassvirales_genus	10145	1.6403
	g_Saintgironsvirus	10145	0.922566
	g_unclassified_Myoviridae_genus	10145	0.832363
	g_Larmunavirus	10145	1.28599
	Others	10145	9.21907
	g_unclassified_Microviridae_genus	10146	51.9589
	g_unclassified_Circoviridae_genus	10146	16.8947
	g_unclassified_Anelloviridae_genus	10146	5.46319
	g_Kagunavirus	10146	3.63709
	g_unclassified_Siphoviridae_genus	10146	2.68297
	g_Bastillevirus	10146	2.16762
	g_unclassified_Crassvirales_genus	10146	1.48399
	g_Saintgironsvirus	10146	1.36651
	g_unclassified_Myoviridae_genus	10146	1.15557
	g_Larmunavirus	10146	0.945874
	Others	10146	12.2435
	g_unclassified_Microviridae_genus	10147	35.1446
	g_unclassified_Circoviridae_genus	10147	21.815
	g_unclassified_Anelloviridae_genus	10147	8.00144
	g_Kagunavirus	10147	6.10492
	g_unclassified_Siphoviridae_genus	10147	4.2627
	g_Bastillevirus	10147	1.89243
	g_unclassified_Crassvirales_genus	10147	2.40637
	g_Saintgironsvirus	10147	1.05552
	g_unclassified_Myoviridae_genus	10147	1.26855
	g_Larmunavirus	10147	2.1737
	Others	10147	15.8748
	g_unclassified_Microviridae_genus	10148	91.5608
	g_unclassified_Circoviridae_genus	10148	2.70767
	g_unclassified_Anelloviridae_genus	10148	0.831004
	g_Kagunavirus	10148	0.522763
	g_unclassified_Siphoviridae_genus	10148	0.603317
	g_Bastillevirus	10148	0.226159
	g_unclassified_Crassvirales_genus	10148	0.38562
	g_Saintgironsvirus	10148	0.156714
	g_unclassified_Myoviridae_genus	10148	0.193585
	g_Larmunavirus	10148	0.811208
	Others	10148	2.00118
	g_unclassified_Microviridae_genus	10149	76.5927
	g_unclassified_Circoviridae_genus	10149	5.62711
	g_unclassified_Anelloviridae_genus	10149	2.75357
	g_Kagunavirus	10149	2.61143
	g_unclassified_Siphoviridae_genus	10149	2.00797
	g_Bastillevirus	10149	1.12301
	g_unclassified_Crassvirales_genus	10149	0.830187
	g_Saintgironsvirus	10149	0.625986
	g_unclassified_Myoviridae_genus	10149	0.582174
	g_Larmunavirus	10149	0.627587
	Others	10149	6.61831
	g_unclassified_Microviridae_genus	10150	31.4942
	g_unclassified_Circoviridae_genus	10150	20.1994
	g_unclassified_Anelloviridae_genus	10150	8.54816
	g_Kagunavirus	10150	5.24225
	g_unclassified_Siphoviridae_genus	10150	4.91444
	g_Bastillevirus	10150	4.03287
	g_unclassified_Crassvirales_genus	10150	4.15546
	g_Saintgironsvirus	10150	1.61164
	g_unclassified_Myoviridae_genus	10150	1.89551
	g_Larmunavirus	10150	1.26707
	Others	10150	16.639
	g_unclassified_Microviridae_genus	10151	40.6068
	g_unclassified_Circoviridae_genus	10151	18.319
	g_unclassified_Anelloviridae_genus	10151	6.93816
	g_Kagunavirus	10151	5.64449
	g_unclassified_Siphoviridae_genus	10151	4.14402
	g_Bastillevirus	10151	2.4172
	g_unclassified_Crassvirales_genus	10151	2.75333
	g_Saintgironsvirus	10151	1.05924
	g_unclassified_Myoviridae_genus	10151	1.33679
	g_Larmunavirus	10151	1.23527
	Others	10151	15.5456
	g_unclassified_Microviridae_genus	202005	37.7018
	g_unclassified_Circoviridae_genus	202005	7.56437
	g_unclassified_Anelloviridae_genus	202005	8.85485
	g_Kagunavirus	202005	7.30202
	g_unclassified_Siphoviridae_genus	202005	5.58079
	g_Bastillevirus	202005	4.14532
	g_unclassified_Crassvirales_genus	202005	3.3833
	g_Saintgironsvirus	202005	1.66497
	g_unclassified_Myoviridae_genus	202005	1.65322
	g_Larmunavirus	202005	1.71817
	Others	202005	20.4312
	g_unclassified_Microviridae_genus	202007	36.7036
	g_unclassified_Circoviridae_genus	202007	15.035
	g_unclassified_Anelloviridae_genus	202007	9.64089
	g_Kagunavirus	202007	3.99264
	g_unclassified_Siphoviridae_genus	202007	4.94473
	g_Bastillevirus	202007	3.83398
	g_unclassified_Crassvirales_genus	202007	3.25574
	g_Saintgironsvirus	202007	2.3232
	g_unclassified_Myoviridae_genus	202007	2.03262
	g_Larmunavirus	202007	1.17732
	Others	202007	17.0603
	g_unclassified_Microviridae_genus	202013	27.4584
	g_unclassified_Circoviridae_genus	202013	18.4732
	g_unclassified_Anelloviridae_genus	202013	10.8801
	g_Kagunavirus	202013	7.92251
	g_unclassified_Siphoviridae_genus	202013	5.43718
	g_Bastillevirus	202013	3.51387
	g_unclassified_Crassvirales_genus	202013	3.30519
	g_Saintgironsvirus	202013	1.854
	g_unclassified_Myoviridae_genus	202013	1.57954
	g_Larmunavirus	202013	1.53866
	Others	202013	18.0374
	g_unclassified_Microviridae_genus	202017	97.9154
	g_unclassified_Circoviridae_genus	202017	0.412459
	g_unclassified_Anelloviridae_genus	202017	0.312641
	g_Kagunavirus	202017	0.105982
	g_unclassified_Siphoviridae_genus	202017	0.172464
	g_Bastillevirus	202017	0.150208
	g_unclassified_Crassvirales_genus	202017	0.110251
	g_Saintgironsvirus	202017	0.100088
	g_unclassified_Myoviridae_genus	202017	0.0631039
	g_Larmunavirus	202017	0.0113085
	Others	202017	0.646069
	g_unclassified_Microviridae_genus	202024	43.3315
	g_unclassified_Circoviridae_genus	202024	7.73256
	g_unclassified_Anelloviridae_genus	202024	7.8857
	g_Kagunavirus	202024	6.36997
	g_unclassified_Siphoviridae_genus	202024	5.21203
	g_Bastillevirus	202024	6.03134
	g_unclassified_Crassvirales_genus	202024	3.57781
	g_Saintgironsvirus	202024	1.22213
	g_unclassified_Myoviridae_genus	202024	1.42402
	g_Larmunavirus	202024	1.13737
	Others	202024	16.0756
	g_unclassified_Microviridae_genus	202032	39.7293
	g_unclassified_Circoviridae_genus	202032	13.2336
	g_unclassified_Anelloviridae_genus	202032	8.83719
	g_Kagunavirus	202032	7.42324
	g_unclassified_Siphoviridae_genus	202032	4.45603
	g_Bastillevirus	202032	3.77796
	g_unclassified_Crassvirales_genus	202032	3.41204
	g_Saintgironsvirus	202032	1.33663
	g_unclassified_Myoviridae_genus	202032	1.59501
	g_Larmunavirus	202032	1.08294
	Others	202032	15.1161
	g_unclassified_Microviridae_genus	202039	35.2881
	g_unclassified_Circoviridae_genus	202039	16.2527
	g_unclassified_Anelloviridae_genus	202039	8.68048
	g_Kagunavirus	202039	4.56563
	g_unclassified_Siphoviridae_genus	202039	5.22183
	g_Bastillevirus	202039	4.30225
	g_unclassified_Crassvirales_genus	202039	3.65746
	g_Saintgironsvirus	202039	2.55339
	g_unclassified_Myoviridae_genus	202039	1.77522
	g_Larmunavirus	202039	0.94177
	Others	202039	16.7612
	g_unclassified_Microviridae_genus	202040	36.4525
	g_unclassified_Circoviridae_genus	202040	16.9239
	g_unclassified_Anelloviridae_genus	202040	8.33881
	g_Kagunavirus	202040	4.71439
	g_unclassified_Siphoviridae_genus	202040	4.83072
	g_Bastillevirus	202040	4.18603
	g_unclassified_Crassvirales_genus	202040	3.84699
	g_Saintgironsvirus	202040	2.16374
	g_unclassified_Myoviridae_genus	202040	1.74096
	g_Larmunavirus	202040	1.4502
	Others	202040	15.3518
	g_unclassified_Microviridae_genus	202044	34.3676
	g_unclassified_Circoviridae_genus	202044	13.3791
	g_unclassified_Anelloviridae_genus	202044	11.3235
	g_Kagunavirus	202044	4.86057
	g_unclassified_Siphoviridae_genus	202044	4.89814
	g_Bastillevirus	202044	4.66496
	g_unclassified_Crassvirales_genus	202044	3.52842
	g_Saintgironsvirus	202044	2.29833
	g_unclassified_Myoviridae_genus	202044	1.88655
	g_Larmunavirus	202044	1.29199
	Others	202044	17.5009
	g_unclassified_Microviridae_genus	202054	35.4909
	g_unclassified_Circoviridae_genus	202054	15.1709
	g_unclassified_Anelloviridae_genus	202054	8.87443
	g_Kagunavirus	202054	5.95324
	g_unclassified_Siphoviridae_genus	202054	5.56625
	g_Bastillevirus	202054	4.35931
	g_unclassified_Crassvirales_genus	202054	4.08323
	g_Saintgironsvirus	202054	1.77729
	g_unclassified_Myoviridae_genus	202054	1.21891
	g_Larmunavirus	202054	1.66729
	Others	202054	15.8383
	g_unclassified_Microviridae_genus	202057	54.2193
	g_unclassified_Circoviridae_genus	202057	10.9093
	g_unclassified_Anelloviridae_genus	202057	5.79885
	g_Kagunavirus	202057	3.68755
	g_unclassified_Siphoviridae_genus	202057	3.70458
	g_Bastillevirus	202057	2.66604
	g_unclassified_Crassvirales_genus	202057	2.00034
	g_Saintgironsvirus	202057	1.93112
	g_unclassified_Myoviridae_genus	202057	1.30875
	g_Larmunavirus	202057	1.20877
	Others	202057	12.5654
	g_unclassified_Microviridae_genus	202062	34.4322
	g_unclassified_Circoviridae_genus	202062	18.4198
	g_unclassified_Anelloviridae_genus	202062	9.70008
	g_Kagunavirus	202062	3.92722
	g_unclassified_Siphoviridae_genus	202062	4.83974
	g_Bastillevirus	202062	4.38189
	g_unclassified_Crassvirales_genus	202062	3.69769
	g_Saintgironsvirus	202062	2.72213
	g_unclassified_Myoviridae_genus	202062	2.00222
	g_Larmunavirus	202062	1.03232
	Others	202062	14.8448
	g_unclassified_Microviridae_genus	202068	32.9935
	g_unclassified_Circoviridae_genus	202068	18.3549
	g_unclassified_Anelloviridae_genus	202068	9.43667
	g_Kagunavirus	202068	5.03952
	g_unclassified_Siphoviridae_genus	202068	4.69281
	g_Bastillevirus	202068	3.02839
	g_unclassified_Crassvirales_genus	202068	3.04485
	g_Saintgironsvirus	202068	1.79575
	g_unclassified_Myoviridae_genus	202068	1.75046
	g_Larmunavirus	202068	0.944376
	Others	202068	18.9188
	g_unclassified_Microviridae_genus	202070	34.5488
	g_unclassified_Circoviridae_genus	202070	19.0116
	g_unclassified_Anelloviridae_genus	202070	9.23055
	g_Kagunavirus	202070	4.94668
	g_unclassified_Siphoviridae_genus	202070	4.76185
	g_Bastillevirus	202070	3.70857
	g_unclassified_Crassvirales_genus	202070	3.69183
	g_Saintgironsvirus	202070	1.87603
	g_unclassified_Myoviridae_genus	202070	1.7726
	g_Larmunavirus	202070	1.33721
	Others	202070	15.1143
	g_unclassified_Microviridae_genus	202074	31.4989
	g_unclassified_Circoviridae_genus	202074	19.5047
	g_unclassified_Anelloviridae_genus	202074	9.90088
	g_Kagunavirus	202074	5.01717
	g_unclassified_Siphoviridae_genus	202074	4.61469
	g_Bastillevirus	202074	3.70725
	g_unclassified_Crassvirales_genus	202074	3.57977
	g_Saintgironsvirus	202074	2.07698
	g_unclassified_Myoviridae_genus	202074	1.81795
	g_Larmunavirus	202074	1.1454
	Others	202074	17.1363
	g_unclassified_Microviridae_genus	202076	32.7028
	g_unclassified_Circoviridae_genus	202076	17.5922
	g_unclassified_Anelloviridae_genus	202076	8.2218
	g_Kagunavirus	202076	4.44476
	g_unclassified_Siphoviridae_genus	202076	5.29841
	g_Bastillevirus	202076	4.95283
	g_unclassified_Crassvirales_genus	202076	3.86606
	g_Saintgironsvirus	202076	2.98387
	g_unclassified_Myoviridae_genus	202076	2.22166
	g_Larmunavirus	202076	0.727665
	Others	202076	16.9879
	g_unclassified_Microviridae_genus	202077	34.3587
	g_unclassified_Circoviridae_genus	202077	18.4943
	g_unclassified_Anelloviridae_genus	202077	9.42747
	g_Kagunavirus	202077	4.05978
	g_unclassified_Siphoviridae_genus	202077	4.6474
	g_Bastillevirus	202077	4.10018
	g_unclassified_Crassvirales_genus	202077	3.52409
	g_Saintgironsvirus	202077	2.88075
	g_unclassified_Myoviridae_genus	202077	2.05217
	g_Larmunavirus	202077	1.10409
	Others	202077	15.3511
	g_unclassified_Microviridae_genus	202081	34.8445
	g_unclassified_Circoviridae_genus	202081	18.6832
	g_unclassified_Anelloviridae_genus	202081	9.72751
	g_Kagunavirus	202081	5.03411
	g_unclassified_Siphoviridae_genus	202081	5.01487
	g_Bastillevirus	202081	3.38516
	g_unclassified_Crassvirales_genus	202081	4.73658
	g_Saintgironsvirus	202081	1.89416
	g_unclassified_Myoviridae_genus	202081	1.96362
	g_Larmunavirus	202081	1.1469
	Others	202081	13.5693
	g_unclassified_Microviridae_genus	202082	21.0876
	g_unclassified_Circoviridae_genus	202082	24.433
	g_unclassified_Anelloviridae_genus	202082	7.63996
	g_Kagunavirus	202082	5.6901
	g_unclassified_Siphoviridae_genus	202082	5.99768
	g_Bastillevirus	202082	10.3321
	g_unclassified_Crassvirales_genus	202082	5.52007
	g_Saintgironsvirus	202082	0.662076
	g_unclassified_Myoviridae_genus	202082	1.17038
	g_Larmunavirus	202082	0.112149
	Others	202082	17.3549
	g_unclassified_Microviridae_genus	202083	33.676
	g_unclassified_Circoviridae_genus	202083	19.2119
	g_unclassified_Anelloviridae_genus	202083	9.92975
	g_Kagunavirus	202083	4.07861
	g_unclassified_Siphoviridae_genus	202083	4.97453
	g_Bastillevirus	202083	4.09501
	g_unclassified_Crassvirales_genus	202083	4.17386
	g_Saintgironsvirus	202083	2.52254
	g_unclassified_Myoviridae_genus	202083	2.06611
	g_Larmunavirus	202083	0.955949
	Others	202083	14.3158
	g_unclassified_Microviridae_genus	202084	28.3306
	g_unclassified_Circoviridae_genus	202084	14.1409
	g_unclassified_Anelloviridae_genus	202084	13.6966
	g_Kagunavirus	202084	5.48048
	g_unclassified_Siphoviridae_genus	202084	4.47628
	g_Bastillevirus	202084	3.38824
	g_unclassified_Crassvirales_genus	202084	3.36734
	g_Saintgironsvirus	202084	1.208
	g_unclassified_Myoviridae_genus	202084	1.20669
	g_Larmunavirus	202084	1.02439
	Others	202084	23.6804
	g_unclassified_Microviridae_genus	202087	36.7848
	g_unclassified_Circoviridae_genus	202087	14.771
	g_unclassified_Anelloviridae_genus	202087	9.43224
	g_Kagunavirus	202087	3.97406
	g_unclassified_Siphoviridae_genus	202087	5.21973
	g_Bastillevirus	202087	4.90997
	g_unclassified_Crassvirales_genus	202087	4.31162
	g_Saintgironsvirus	202087	2.24648
	g_unclassified_Myoviridae_genus	202087	2.08352
	g_Larmunavirus	202087	1.10318
	Others	202087	15.1634
	g_unclassified_Microviridae_genus	202088	31.0673
	g_unclassified_Circoviridae_genus	202088	20.1897
	g_unclassified_Anelloviridae_genus	202088	10.9531
	g_Kagunavirus	202088	4.25358
	g_unclassified_Siphoviridae_genus	202088	4.83117
	g_Bastillevirus	202088	3.41995
	g_unclassified_Crassvirales_genus	202088	4.0167
	g_Saintgironsvirus	202088	2.27848
	g_unclassified_Myoviridae_genus	202088	2.28298
	g_Larmunavirus	202088	1.25913
	Others	202088	15.4479
	g_unclassified_Microviridae_genus	202096	47.5114
	g_unclassified_Circoviridae_genus	202096	15.8657
	g_unclassified_Anelloviridae_genus	202096	7.11993
	g_Kagunavirus	202096	3.60912
	g_unclassified_Siphoviridae_genus	202096	3.47155
	g_Bastillevirus	202096	2.35802
	g_unclassified_Crassvirales_genus	202096	2.65703
	g_Saintgironsvirus	202096	1.71617
	g_unclassified_Myoviridae_genus	202096	1.56695
	g_Larmunavirus	202096	1.07327
	Others	202096	13.0509
	g_unclassified_Microviridae_genus	202098	37.5004
	g_unclassified_Circoviridae_genus	202098	20.5476
	g_unclassified_Anelloviridae_genus	202098	8.06733
	g_Kagunavirus	202098	3.80113
	g_unclassified_Siphoviridae_genus	202098	4.46256
	g_Bastillevirus	202098	3.07412
	g_unclassified_Crassvirales_genus	202098	2.83211
	g_Saintgironsvirus	202098	2.31262
	g_unclassified_Myoviridae_genus	202098	1.77965
	g_Larmunavirus	202098	1.30511
	Others	202098	14.3173
	g_unclassified_Microviridae_genus	202102	2.01697
	g_unclassified_Circoviridae_genus	202102	1.56296
	g_unclassified_Anelloviridae_genus	202102	87.6343
	g_Kagunavirus	202102	0.295197
	g_unclassified_Siphoviridae_genus	202102	0.256804
	g_Bastillevirus	202102	0.21687
	g_unclassified_Crassvirales_genus	202102	0.220697
	g_Saintgironsvirus	202102	0.135749
	g_unclassified_Myoviridae_genus	202102	0.122446
	g_Larmunavirus	202102	0.087407
	Others	202102	7.45056
	g_unclassified_Microviridae_genus	202104	34.2583
	g_unclassified_Circoviridae_genus	202104	21.6028
	g_unclassified_Anelloviridae_genus	202104	9.13151
	g_Kagunavirus	202104	4.04421
	g_unclassified_Siphoviridae_genus	202104	4.85812
	g_Bastillevirus	202104	3.34404
	g_unclassified_Crassvirales_genus	202104	4.13637
	g_Saintgironsvirus	202104	2.17975
	g_unclassified_Myoviridae_genus	202104	2.05105
	g_Larmunavirus	202104	1.34208
	Others	202104	13.0519
	g_unclassified_Microviridae_genus	202106	32.2055
	g_unclassified_Circoviridae_genus	202106	22.176
	g_unclassified_Anelloviridae_genus	202106	8.8343
	g_Kagunavirus	202106	4.30306
	g_unclassified_Siphoviridae_genus	202106	4.48296
	g_Bastillevirus	202106	3.5115
	g_unclassified_Crassvirales_genus	202106	3.2737
	g_Saintgironsvirus	202106	1.91527
	g_unclassified_Myoviridae_genus	202106	1.69464
	g_Larmunavirus	202106	1.26102
	Others	202106	16.3421
	g_unclassified_Microviridae_genus	202107	22.8208
	g_unclassified_Circoviridae_genus	202107	13.2528
	g_unclassified_Anelloviridae_genus	202107	6.62611
	g_Kagunavirus	202107	31.8668
	g_unclassified_Siphoviridae_genus	202107	4.5884
	g_Bastillevirus	202107	2.57824
	g_unclassified_Crassvirales_genus	202107	2.55138
	g_Saintgironsvirus	202107	1.61742
	g_unclassified_Myoviridae_genus	202107	1.51912
	g_Larmunavirus	202107	0.81285
	Others	202107	11.7661
	g_unclassified_Microviridae_genus	202111	30.9538
	g_unclassified_Circoviridae_genus	202111	17.2419
	g_unclassified_Anelloviridae_genus	202111	12.594
	g_Kagunavirus	202111	5.17347
	g_unclassified_Siphoviridae_genus	202111	4.01145
	g_Bastillevirus	202111	3.45367
	g_unclassified_Crassvirales_genus	202111	3.09232
	g_Saintgironsvirus	202111	1.34447
	g_unclassified_Myoviridae_genus	202111	1.54757
	g_Larmunavirus	202111	1.36565
	Others	202111	19.2217
	g_unclassified_Microviridae_genus	202112	38.1682
	g_unclassified_Circoviridae_genus	202112	16.9974
	g_unclassified_Anelloviridae_genus	202112	6.49776
	g_Kagunavirus	202112	3.23426
	g_unclassified_Siphoviridae_genus	202112	3.30153
	g_Bastillevirus	202112	2.5482
	g_unclassified_Crassvirales_genus	202112	2.39415
	g_Saintgironsvirus	202112	1.40817
	g_unclassified_Myoviridae_genus	202112	1.16043
	g_Larmunavirus	202112	1.14042
	Others	202112	23.1495
	g_unclassified_Microviridae_genus	202116	30.1108
	g_unclassified_Circoviridae_genus	202116	15.4898
	g_unclassified_Anelloviridae_genus	202116	21.7036
	g_Kagunavirus	202116	3.66342
	g_unclassified_Siphoviridae_genus	202116	3.62566
	g_Bastillevirus	202116	2.66924
	g_unclassified_Crassvirales_genus	202116	3.0868
	g_Saintgironsvirus	202116	1.60702
	g_unclassified_Myoviridae_genus	202116	1.57879
	g_Larmunavirus	202116	1.01766
	Others	202116	15.4472
	g_unclassified_Microviridae_genus	202117	19.1008
	g_unclassified_Circoviridae_genus	202117	6.97027
	g_unclassified_Anelloviridae_genus	202117	37.2797
	g_Kagunavirus	202117	2.86673
	g_unclassified_Siphoviridae_genus	202117	2.574
	g_Bastillevirus	202117	1.62316
	g_unclassified_Crassvirales_genus	202117	2.07789
	g_Saintgironsvirus	202117	1.11367
	g_unclassified_Myoviridae_genus	202117	1.08597
	g_Larmunavirus	202117	0.676257
	Others	202117	24.6315
	g_unclassified_Microviridae_genus	202121	21.5417
	g_unclassified_Circoviridae_genus	202121	14.3276
	g_unclassified_Anelloviridae_genus	202121	38.0699
	g_Kagunavirus	202121	2.90346
	g_unclassified_Siphoviridae_genus	202121	3.05907
	g_Bastillevirus	202121	2.36488
	g_unclassified_Crassvirales_genus	202121	2.03861
	g_Saintgironsvirus	202121	1.41742
	g_unclassified_Myoviridae_genus	202121	1.15589
	g_Larmunavirus	202121	0.724102
	Others	202121	12.3973
	g_unclassified_Microviridae_genus	202122	56.2377
	g_unclassified_Circoviridae_genus	202122	13.1513
	g_unclassified_Anelloviridae_genus	202122	11.9504
	g_Kagunavirus	202122	2.31685
	g_unclassified_Siphoviridae_genus	202122	2.22608
	g_Bastillevirus	202122	1.23946
	g_unclassified_Crassvirales_genus	202122	1.39892
	g_Saintgironsvirus	202122	0.973385
	g_unclassified_Myoviridae_genus	202122	1.0125
	g_Larmunavirus	202122	0.743311
	Others	202122	8.75001
	g_unclassified_Microviridae_genus	202124	34.7
	g_unclassified_Circoviridae_genus	202124	21.5614
	g_unclassified_Anelloviridae_genus	202124	8.78718
	g_Kagunavirus	202124	4.78118
	g_unclassified_Siphoviridae_genus	202124	4.36516
	g_Bastillevirus	202124	2.91497
	g_unclassified_Crassvirales_genus	202124	3.46115
	g_Saintgironsvirus	202124	2.08914
	g_unclassified_Myoviridae_genus	202124	1.59437
	g_Larmunavirus	202124	1.4332
	Others	202124	14.3123
	g_unclassified_Microviridae_genus	202125	15.0621
	g_unclassified_Circoviridae_genus	202125	14.6674
	g_unclassified_Anelloviridae_genus	202125	49.1924
	g_Kagunavirus	202125	2.02865
	g_unclassified_Siphoviridae_genus	202125	2.68977
	g_Bastillevirus	202125	2.1359
	g_unclassified_Crassvirales_genus	202125	1.94568
	g_Saintgironsvirus	202125	1.25525
	g_unclassified_Myoviridae_genus	202125	0.950711
	g_Larmunavirus	202125	0.503339
	Others	202125	9.56873
	g_unclassified_Microviridae_genus	202126	5.87006
	g_unclassified_Circoviridae_genus	202126	3.31608
	g_unclassified_Anelloviridae_genus	202126	76.4824
	g_Kagunavirus	202126	0.934695
	g_unclassified_Siphoviridae_genus	202126	0.573633
	g_Bastillevirus	202126	0.427535
	g_unclassified_Crassvirales_genus	202126	0.329879
	g_Saintgironsvirus	202126	0.294601
	g_unclassified_Myoviridae_genus	202126	0.223673
	g_Larmunavirus	202126	0.272581
	Others	202126	11.2748
	g_unclassified_Microviridae_genus	202137	41.9215
	g_unclassified_Circoviridae_genus	202137	17.6095
	g_unclassified_Anelloviridae_genus	202137	7.66506
	g_Kagunavirus	202137	3.46876
	g_unclassified_Siphoviridae_genus	202137	4.15453
	g_Bastillevirus	202137	3.24101
	g_unclassified_Crassvirales_genus	202137	2.37754
	g_Saintgironsvirus	202137	2.40075
	g_unclassified_Myoviridae_genus	202137	2.00681
	g_Larmunavirus	202137	1.10362
	Others	202137	14.0509
	g_unclassified_Microviridae_genus	202138	33.039
	g_unclassified_Circoviridae_genus	202138	21.7449
	g_unclassified_Anelloviridae_genus	202138	8.90004
	g_Kagunavirus	202138	4.75608
	g_unclassified_Siphoviridae_genus	202138	4.47056
	g_Bastillevirus	202138	3.10732
	g_unclassified_Crassvirales_genus	202138	3.1009
	g_Saintgironsvirus	202138	1.92523
	g_unclassified_Myoviridae_genus	202138	1.98748
	g_Larmunavirus	202138	1.21363
	Others	202138	15.7549
	g_unclassified_Microviridae_genus	202141	30.701
	g_unclassified_Circoviridae_genus	202141	22.8425
	g_unclassified_Anelloviridae_genus	202141	9.7832
	g_Kagunavirus	202141	4.78485
	g_unclassified_Siphoviridae_genus	202141	4.43579
	g_Bastillevirus	202141	2.8539
	g_unclassified_Crassvirales_genus	202141	3.91052
	g_Saintgironsvirus	202141	1.94179
	g_unclassified_Myoviridae_genus	202141	1.93951
	g_Larmunavirus	202141	1.41553
	Others	202141	15.3914
	g_unclassified_Microviridae_genus	202143	72.8192
	g_unclassified_Circoviridae_genus	202143	9.01019
	g_unclassified_Anelloviridae_genus	202143	3.75239
	g_Kagunavirus	202143	1.89411
	g_unclassified_Siphoviridae_genus	202143	1.86292
	g_Bastillevirus	202143	1.41019
	g_unclassified_Crassvirales_genus	202143	1.38298
	g_Saintgironsvirus	202143	0.866455
	g_unclassified_Myoviridae_genus	202143	0.788715
	g_Larmunavirus	202143	0.709071
	Others	202143	5.50375
	g_unclassified_Microviridae_genus	202144	33.0793
	g_unclassified_Circoviridae_genus	202144	21.3741
	g_unclassified_Anelloviridae_genus	202144	9.80812
	g_Kagunavirus	202144	5.19523
	g_unclassified_Siphoviridae_genus	202144	4.11412
	g_Bastillevirus	202144	2.49478
	g_unclassified_Crassvirales_genus	202144	3.32661
	g_Saintgironsvirus	202144	1.59631
	g_unclassified_Myoviridae_genus	202144	2.01852
	g_Larmunavirus	202144	1.34209
	Others	202144	15.6509
	g_unclassified_Microviridae_genus	202164	34.0914
	g_unclassified_Circoviridae_genus	202164	20.7513
	g_unclassified_Anelloviridae_genus	202164	9.473
	g_Kagunavirus	202164	4.3992
	g_unclassified_Siphoviridae_genus	202164	4.64027
	g_Bastillevirus	202164	3.53409
	g_unclassified_Crassvirales_genus	202164	3.14039
	g_Saintgironsvirus	202164	1.8421
	g_unclassified_Myoviridae_genus	202164	2.10379
	g_Larmunavirus	202164	1.13938
	Others	202164	14.885
	g_unclassified_Microviridae_genus	202172	36.4811
	g_unclassified_Circoviridae_genus	202172	17.0453
	g_unclassified_Anelloviridae_genus	202172	9.53223
	g_Kagunavirus	202172	3.81071
	g_unclassified_Siphoviridae_genus	202172	4.63621
	g_Bastillevirus	202172	3.10145
	g_unclassified_Crassvirales_genus	202172	3.90176
	g_Saintgironsvirus	202172	2.43119
	g_unclassified_Myoviridae_genus	202172	2.19365
	g_Larmunavirus	202172	1.2951
	Others	202172	15.5713
	g_unclassified_Microviridae_genus	202173	25.0259
	g_unclassified_Circoviridae_genus	202173	17.4021
	g_unclassified_Anelloviridae_genus	202173	26.4784
	g_Kagunavirus	202173	4.03107
	g_unclassified_Siphoviridae_genus	202173	3.66683
	g_Bastillevirus	202173	2.40465
	g_unclassified_Crassvirales_genus	202173	2.68526
	g_Saintgironsvirus	202173	1.32262
	g_unclassified_Myoviridae_genus	202173	1.60878
	g_Larmunavirus	202173	0.973379
	Others	202173	14.401
	g_unclassified_Microviridae_genus	202178	42.9976
	g_unclassified_Circoviridae_genus	202178	19.519
	g_unclassified_Anelloviridae_genus	202178	8.90013
	g_Kagunavirus	202178	3.87814
	g_unclassified_Siphoviridae_genus	202178	3.47098
	g_Bastillevirus	202178	1.75169
	g_unclassified_Crassvirales_genus	202178	2.77933
	g_Saintgironsvirus	202178	1.40201
	g_unclassified_Myoviridae_genus	202178	1.61202
	g_Larmunavirus	202178	1.68587
	Others	202178	12.0032
	g_unclassified_Microviridae_genus	202183	38.1807
	g_unclassified_Circoviridae_genus	202183	14.174
	g_unclassified_Anelloviridae_genus	202183	9.39185
	g_Kagunavirus	202183	4.77882
	g_unclassified_Siphoviridae_genus	202183	4.78554
	g_Bastillevirus	202183	5.31071
	g_unclassified_Crassvirales_genus	202183	3.44817
	g_Saintgironsvirus	202183	2.35765
	g_unclassified_Myoviridae_genus	202183	2.16781
	g_Larmunavirus	202183	1.07092
	Others	202183	14.3338
	g_unclassified_Microviridae_genus	202184	56.7612
	g_unclassified_Circoviridae_genus	202184	14.225
	g_unclassified_Anelloviridae_genus	202184	5.61707
	g_Kagunavirus	202184	2.94
	g_unclassified_Siphoviridae_genus	202184	2.93482
	g_Bastillevirus	202184	2.13473
	g_unclassified_Crassvirales_genus	202184	1.79964
	g_Saintgironsvirus	202184	1.35079
	g_unclassified_Myoviridae_genus	202184	1.10994
	g_Larmunavirus	202184	0.819358
	Others	202184	10.3074
	g_unclassified_Microviridae_genus	202186	35.9494
	g_unclassified_Circoviridae_genus	202186	17.0571
	g_unclassified_Anelloviridae_genus	202186	9.04839
	g_Kagunavirus	202186	4.25762
	g_unclassified_Siphoviridae_genus	202186	4.82822
	g_Bastillevirus	202186	3.92227
	g_unclassified_Crassvirales_genus	202186	3.71837
	g_Saintgironsvirus	202186	2.60122
	g_unclassified_Myoviridae_genus	202186	2.16671
	g_Larmunavirus	202186	1.32498
	Others	202186	15.1257
	g_unclassified_Microviridae_genus	202189	32.3713
	g_unclassified_Circoviridae_genus	202189	23.1232
	g_unclassified_Anelloviridae_genus	202189	9.78329
	g_Kagunavirus	202189	5.07768
	g_unclassified_Siphoviridae_genus	202189	4.3282
	g_Bastillevirus	202189	3.10187
	g_unclassified_Crassvirales_genus	202189	3.08371
	g_Saintgironsvirus	202189	1.76762
	g_unclassified_Myoviridae_genus	202189	1.73708
	g_Larmunavirus	202189	1.14236
	Others	202189	14.4838
	g_unclassified_Microviridae_genus	202198	34.5569
	g_unclassified_Circoviridae_genus	202198	19.7193
	g_unclassified_Anelloviridae_genus	202198	10.2143
	g_Kagunavirus	202198	4.71112
	g_unclassified_Siphoviridae_genus	202198	4.65052
	g_Bastillevirus	202198	3.48025
	g_unclassified_Crassvirales_genus	202198	2.41816
	g_Saintgironsvirus	202198	2.29912
	g_unclassified_Myoviridae_genus	202198	2.1299
	g_Larmunavirus	202198	1.25565
	Others	202198	14.5648
	g_unclassified_Microviridae_genus	201148	31.5985
	g_unclassified_Circoviridae_genus	201148	20.4579
	g_unclassified_Anelloviridae_genus	201148	7.71595
	g_Kagunavirus	201148	5.63242
	g_unclassified_Siphoviridae_genus	201148	4.7383
	g_Bastillevirus	201148	3.58681
	g_unclassified_Crassvirales_genus	201148	2.78688
	g_Saintgironsvirus	201148	2.18204
	g_unclassified_Myoviridae_genus	201148	1.72297
	g_Larmunavirus	201148	1.38749
	Others	201148	18.1908
	g_unclassified_Microviridae_genus	201149	32.8242
	g_unclassified_Circoviridae_genus	201149	17.4138
	g_unclassified_Anelloviridae_genus	201149	10.1533
	g_Kagunavirus	201149	5.26425
	g_unclassified_Siphoviridae_genus	201149	4.50199
	g_Bastillevirus	201149	4.10177
	g_unclassified_Crassvirales_genus	201149	3.29721
	g_Saintgironsvirus	201149	1.54367
	g_unclassified_Myoviridae_genus	201149	1.60284
	g_Larmunavirus	201149	1.46118
	Others	201149	17.8358
	g_unclassified_Microviridae_genus	201151	35.0386
	g_unclassified_Circoviridae_genus	201151	16.266
	g_unclassified_Anelloviridae_genus	201151	8.9838
	g_Kagunavirus	201151	4.8477
	g_unclassified_Siphoviridae_genus	201151	5.20181
	g_Bastillevirus	201151	3.25575
	g_unclassified_Crassvirales_genus	201151	3.4181
	g_Saintgironsvirus	201151	2.29059
	g_unclassified_Myoviridae_genus	201151	1.86874
	g_Larmunavirus	201151	1.51075
	Others	201151	17.3182
	g_unclassified_Microviridae_genus	201155	35.0896
	g_unclassified_Circoviridae_genus	201155	19.1877
	g_unclassified_Anelloviridae_genus	201155	8.51581
	g_Kagunavirus	201155	4.88141
	g_unclassified_Siphoviridae_genus	201155	4.02602
	g_Bastillevirus	201155	3.08762
	g_unclassified_Crassvirales_genus	201155	3.15602
	g_Saintgironsvirus	201155	1.79847
	g_unclassified_Myoviridae_genus	201155	1.78586
	g_Larmunavirus	201155	1.51643
	Others	201155	16.9551
	g_unclassified_Microviridae_genus	201156	35.8481
	g_unclassified_Circoviridae_genus	201156	22.6301
	g_unclassified_Anelloviridae_genus	201156	7.42167
	g_Kagunavirus	201156	4.21605
	g_unclassified_Siphoviridae_genus	201156	4.46813
	g_Bastillevirus	201156	3.16785
	g_unclassified_Crassvirales_genus	201156	2.37144
	g_Saintgironsvirus	201156	2.04906
	g_unclassified_Myoviridae_genus	201156	1.75234
	g_Larmunavirus	201156	1.26607
	Others	201156	14.8092
	g_unclassified_Microviridae_genus	201157	32.4297
	g_unclassified_Circoviridae_genus	201157	11.0222
	g_unclassified_Anelloviridae_genus	201157	7.64778
	g_Kagunavirus	201157	3.59666
	g_unclassified_Siphoviridae_genus	201157	2.97227
	g_Bastillevirus	201157	2.29426
	g_unclassified_Crassvirales_genus	201157	2.06063
	g_Saintgironsvirus	201157	1.43917
	g_unclassified_Myoviridae_genus	201157	1.19177
	g_Larmunavirus	201157	0.962525
	Others	201157	34.383
	g_unclassified_Microviridae_genus	201158	33.553
	g_unclassified_Circoviridae_genus	201158	13.6194
	g_unclassified_Anelloviridae_genus	201158	9.55781
	g_Kagunavirus	201158	5.597
	g_unclassified_Siphoviridae_genus	201158	5.15576
	g_Bastillevirus	201158	5.15376
	g_unclassified_Crassvirales_genus	201158	3.12629
	g_Saintgironsvirus	201158	2.17786
	g_unclassified_Myoviridae_genus	201158	1.93376
	g_Larmunavirus	201158	1.25944
	Others	201158	18.8659
	g_unclassified_Microviridae_genus	201161	45.631
	g_unclassified_Circoviridae_genus	201161	15.8331
	g_unclassified_Anelloviridae_genus	201161	8.84234
	g_Kagunavirus	201161	4.24642
	g_unclassified_Siphoviridae_genus	201161	3.69999
	g_Bastillevirus	201161	2.61399
	g_unclassified_Crassvirales_genus	201161	2.25336
	g_Saintgironsvirus	201161	1.77831
	g_unclassified_Myoviridae_genus	201161	1.51161
	g_Larmunavirus	201161	1.01444
	Others	201161	12.5754
	g_unclassified_Microviridae_genus	201162	39.1119
	g_unclassified_Circoviridae_genus	201162	12.2099
	g_unclassified_Anelloviridae_genus	201162	6.94091
	g_Kagunavirus	201162	3.83884
	g_unclassified_Siphoviridae_genus	201162	3.82312
	g_Bastillevirus	201162	2.07703
	g_unclassified_Crassvirales_genus	201162	2.49633
	g_Saintgironsvirus	201162	1.49946
	g_unclassified_Myoviridae_genus	201162	1.49256
	g_Larmunavirus	201162	1.11253
	Others	201162	25.3974
	g_unclassified_Microviridae_genus	201163	31.9407
	g_unclassified_Circoviridae_genus	201163	17.3925
	g_unclassified_Anelloviridae_genus	201163	9.10936
	g_Kagunavirus	201163	6.44647
	g_unclassified_Siphoviridae_genus	201163	5.23998
	g_Bastillevirus	201163	3.34076
	g_unclassified_Crassvirales_genus	201163	3.35818
	g_Saintgironsvirus	201163	1.96308
	g_unclassified_Myoviridae_genus	201163	1.89499
	g_Larmunavirus	201163	1.14633
	Others	201163	18.1676
	g_unclassified_Microviridae_genus	201165	33.5257
	g_unclassified_Circoviridae_genus	201165	15.0293
	g_unclassified_Anelloviridae_genus	201165	9.75685
	g_Kagunavirus	201165	7.2198
	g_unclassified_Siphoviridae_genus	201165	5.04741
	g_Bastillevirus	201165	2.96891
	g_unclassified_Crassvirales_genus	201165	3.10458
	g_Saintgironsvirus	201165	1.43699
	g_unclassified_Myoviridae_genus	201165	1.67234
	g_Larmunavirus	201165	1.22141
	Others	201165	19.0168
	g_unclassified_Microviridae_genus	201166	34.6619
	g_unclassified_Circoviridae_genus	201166	14.2298
	g_unclassified_Anelloviridae_genus	201166	9.2972
	g_Kagunavirus	201166	6.80973
	g_unclassified_Siphoviridae_genus	201166	5.44139
	g_Bastillevirus	201166	2.38303
	g_unclassified_Crassvirales_genus	201166	2.99181
	g_Saintgironsvirus	201166	1.84417
	g_unclassified_Myoviridae_genus	201166	1.70406
	g_Larmunavirus	201166	1.50379
	Others	201166	19.1331
	g_unclassified_Microviridae_genus	201167	43.8774
	g_unclassified_Circoviridae_genus	201167	7.86264
	g_unclassified_Anelloviridae_genus	201167	8.66085
	g_Kagunavirus	201167	5.866
	g_unclassified_Siphoviridae_genus	201167	4.97122
	g_Bastillevirus	201167	3.23855
	g_unclassified_Crassvirales_genus	201167	3.44688
	g_Saintgironsvirus	201167	2.22753
	g_unclassified_Myoviridae_genus	201167	1.71953
	g_Larmunavirus	201167	1.00319
	Others	201167	17.1262
	g_unclassified_Microviridae_genus	201168	36.09
	g_unclassified_Circoviridae_genus	201168	12.3652
	g_unclassified_Anelloviridae_genus	201168	9.1957
	g_Kagunavirus	201168	5.82752
	g_unclassified_Siphoviridae_genus	201168	4.90714
	g_Bastillevirus	201168	3.69171
	g_unclassified_Crassvirales_genus	201168	3.75237
	g_Saintgironsvirus	201168	2.54391
	g_unclassified_Myoviridae_genus	201168	1.9661
	g_Larmunavirus	201168	1.06015
	Others	201168	18.6002
	g_unclassified_Microviridae_genus	201169	34.0335
	g_unclassified_Circoviridae_genus	201169	14.741
	g_unclassified_Anelloviridae_genus	201169	11.0225
	g_Kagunavirus	201169	5.4267
	g_unclassified_Siphoviridae_genus	201169	4.88492
	g_Bastillevirus	201169	4.50101
	g_unclassified_Crassvirales_genus	201169	3.29638
	g_Saintgironsvirus	201169	2.43112
	g_unclassified_Myoviridae_genus	201169	2.22999
	g_Larmunavirus	201169	1.24144
	Others	201169	16.1915
	g_unclassified_Microviridae_genus	201170	36.6511
	g_unclassified_Circoviridae_genus	201170	13.2265
	g_unclassified_Anelloviridae_genus	201170	9.57755
	g_Kagunavirus	201170	5.25191
	g_unclassified_Siphoviridae_genus	201170	5.73725
	g_Bastillevirus	201170	5.69382
	g_unclassified_Crassvirales_genus	201170	4.26893
	g_Saintgironsvirus	201170	2.6211
	g_unclassified_Myoviridae_genus	201170	1.80837
	g_Larmunavirus	201170	0.790756
	Others	201170	14.3726
	g_unclassified_Microviridae_genus	201171	40.6235
	g_unclassified_Circoviridae_genus	201171	12.5362
	g_unclassified_Anelloviridae_genus	201171	8.9824
	g_Kagunavirus	201171	5.75272
	g_unclassified_Siphoviridae_genus	201171	4.74038
	g_Bastillevirus	201171	3.10645
	g_unclassified_Crassvirales_genus	201171	3.00953
	g_Saintgironsvirus	201171	2.13478
	g_unclassified_Myoviridae_genus	201171	1.75833
	g_Larmunavirus	201171	0.954027
	Others	201171	16.4017
	g_unclassified_Microviridae_genus	201174	34.7695
	g_unclassified_Circoviridae_genus	201174	14.3865
	g_unclassified_Anelloviridae_genus	201174	8.19903
	g_Kagunavirus	201174	3.63782
	g_unclassified_Siphoviridae_genus	201174	5.48808
	g_Bastillevirus	201174	3.85933
	g_unclassified_Crassvirales_genus	201174	3.52823
	g_Saintgironsvirus	201174	4.00379
	g_unclassified_Myoviridae_genus	201174	2.29645
	g_Larmunavirus	201174	0.788352
	Others	201174	19.0429
	g_unclassified_Microviridae_genus	201175	36.005
	g_unclassified_Circoviridae_genus	201175	10.7916
	g_unclassified_Anelloviridae_genus	201175	9.35707
	g_Kagunavirus	201175	4.67535
	g_unclassified_Siphoviridae_genus	201175	5.03813
	g_Bastillevirus	201175	5.31045
	g_unclassified_Crassvirales_genus	201175	3.14734
	g_Saintgironsvirus	201175	2.61688
	g_unclassified_Myoviridae_genus	201175	1.74378
	g_Larmunavirus	201175	0.742005
	Others	201175	20.5724
	g_unclassified_Microviridae_genus	201176	50.3136
	g_unclassified_Circoviridae_genus	201176	8.41804
	g_unclassified_Anelloviridae_genus	201176	7.86666
	g_Kagunavirus	201176	3.80841
	g_unclassified_Siphoviridae_genus	201176	3.85752
	g_Bastillevirus	201176	3.59224
	g_unclassified_Crassvirales_genus	201176	2.7265
	g_Saintgironsvirus	201176	2.05707
	g_unclassified_Myoviridae_genus	201176	1.42086
	g_Larmunavirus	201176	1.02664
	Others	201176	14.9124
	g_unclassified_Microviridae_genus	201177	31.4955
	g_unclassified_Circoviridae_genus	201177	14.0491
	g_unclassified_Anelloviridae_genus	201177	9.05313
	g_Kagunavirus	201177	5.39061
	g_unclassified_Siphoviridae_genus	201177	4.6388
	g_Bastillevirus	201177	5.76484
	g_unclassified_Crassvirales_genus	201177	3.00795
	g_Saintgironsvirus	201177	2.272
	g_unclassified_Myoviridae_genus	201177	1.74785
	g_Larmunavirus	201177	0.883913
	Others	201177	21.6963
	g_unclassified_Microviridae_genus	201179	48.0263
	g_unclassified_Circoviridae_genus	201179	8.72159
	g_unclassified_Anelloviridae_genus	201179	4.51173
	g_Kagunavirus	201179	1.6834
	g_unclassified_Siphoviridae_genus	201179	3.41445
	g_Bastillevirus	201179	1.87204
	g_unclassified_Crassvirales_genus	201179	1.58736
	g_Saintgironsvirus	201179	2.85515
	g_unclassified_Myoviridae_genus	201179	1.59521
	g_Larmunavirus	201179	1.16473
	Others	201179	24.568
	g_unclassified_Microviridae_genus	201180	44.0327
	g_unclassified_Circoviridae_genus	201180	11.1056
	g_unclassified_Anelloviridae_genus	201180	6.47137
	g_Kagunavirus	201180	2.82356
	g_unclassified_Siphoviridae_genus	201180	7.36132
	g_Bastillevirus	201180	4.03939
	g_unclassified_Crassvirales_genus	201180	2.91711
	g_Saintgironsvirus	201180	3.28939
	g_unclassified_Myoviridae_genus	201180	1.89946
	g_Larmunavirus	201180	0.958144
	Others	201180	15.102
	g_unclassified_Microviridae_genus	201181	32.3654
	g_unclassified_Circoviridae_genus	201181	18.9382
	g_unclassified_Anelloviridae_genus	201181	9.38476
	g_Kagunavirus	201181	4.41009
	g_unclassified_Siphoviridae_genus	201181	5.1723
	g_Bastillevirus	201181	4.37478
	g_unclassified_Crassvirales_genus	201181	3.66056
	g_Saintgironsvirus	201181	2.9709
	g_unclassified_Myoviridae_genus	201181	1.97536
	g_Larmunavirus	201181	0.816274
	Others	201181	15.9313
	g_unclassified_Microviridae_genus	201191	49.3731
	g_unclassified_Circoviridae_genus	201191	9.09848
	g_unclassified_Anelloviridae_genus	201191	7.78042
	g_Kagunavirus	201191	3.4588
	g_unclassified_Siphoviridae_genus	201191	3.87248
	g_Bastillevirus	201191	3.37594
	g_unclassified_Crassvirales_genus	201191	2.83957
	g_Saintgironsvirus	201191	2.38655
	g_unclassified_Myoviridae_genus	201191	1.70958
	g_Larmunavirus	201191	0.555227
	Others	201191	15.5499
	g_unclassified_Microviridae_genus	201192	25.2347
	g_unclassified_Circoviridae_genus	201192	16.684
	g_unclassified_Anelloviridae_genus	201192	6.87147
	g_Kagunavirus	201192	3.48785
	g_unclassified_Siphoviridae_genus	201192	3.99925
	g_Bastillevirus	201192	2.45144
	g_unclassified_Crassvirales_genus	201192	2.21606
	g_Saintgironsvirus	201192	2.46999
	g_unclassified_Myoviridae_genus	201192	1.63897
	g_Larmunavirus	201192	0.783162
	Others	201192	34.1632
	g_unclassified_Microviridae_genus	201193	38.5134
	g_unclassified_Circoviridae_genus	201193	15.8551
	g_unclassified_Anelloviridae_genus	201193	9.11273
	g_Kagunavirus	201193	4.38248
	g_unclassified_Siphoviridae_genus	201193	4.56359
	g_Bastillevirus	201193	3.30668
	g_unclassified_Crassvirales_genus	201193	3.12916
	g_Saintgironsvirus	201193	2.37686
	g_unclassified_Myoviridae_genus	201193	1.96895
	g_Larmunavirus	201193	0.735146
	Others	201193	16.0558
	g_unclassified_Microviridae_genus	201194	76.5333
	g_unclassified_Circoviridae_genus	201194	5.86046
	g_unclassified_Anelloviridae_genus	201194	4.02614
	g_Kagunavirus	201194	2.00222
	g_unclassified_Siphoviridae_genus	201194	1.61923
	g_Bastillevirus	201194	1.11826
	g_unclassified_Crassvirales_genus	201194	1.39394
	g_Saintgironsvirus	201194	0.715725
[truncated: 289 more rows]

## Sheet: Figure 1e
Figure 1e	sample	temporate	virulent		statistical test
	10203	5.58592	79.5547		temporate virus vs. virulent virus
	10204	12.0705	54.6718		p<0.001
	10205	15.9971	54.9833
	10206	13.0344	56.4682
	10207	16.2489	51.3175
	10208	12.9795	54.0934
	10209	13.8386	55.6572
	10211	11.9172	60.6245
	10213	12.0459	45.1991
	10214	12.8143	52.116
	10216	1.95993	92.254
	10217	14.1631	52.2232
	10219	13.1976	51.3036
	10221	14.2174	48.7562
	10222	14.9407	51.525
	10223	9.12002	69.2474
	10224	13.4821	53.7002
	10225	14.4075	52.8312
	10226	13.6017	54.4596
	10227	15.9812	52.2979
	10228	16.6055	51.8435
	10229	12.0867	58.7298
	10231	13.9188	53.3662
	10232	13.2486	55.2973
	10233	15.6647	48.9637
	10234	13.7649	50.017
	10235	15.5355	52.1483
	10236	8.08871	75.736
	10237	14.4006	51.6111
	10238	13.7831	53.6761
	10241	8.80116	71.1019
	10242	9.40999	50.6825
	10244	13.3859	54.4176
	10245	12.0754	65.8276
	10246	12.3321	50.1751
	10248	14.0994	51.3766
	10249	14.2059	59.3855
	10250	14.7605	47.8351
	10252	16.1542	52.1619
	10253	14.6101	49.9782
	10254	12.8164	56.8789
	10255	9.41679	67.7743
	10256	15.7144	48.2254
	10257	14.7164	52.4872
	10259	14.9742	40.32
	10260	13.0165	85.3788
	10261	19.4152	71.0465
	10262	12.6126	44.2961
	10263	44.287	34.6428
	10264	0.453012	99.2863
	10265	17.0813	51.5274
	10101	14.6908	52.4509
	10102	17.8504	49.4492
	10103	0.749334	87.2341
	10104	3.10987	18.2159
	10105	7.50008	64.1176
	10106	13.8791	51.5966
	10107	15.3462	56.546
	10108	13.388	58.0589
	10109	14.9008	50.4473
	10110	15.317	52.4829
	10111	14.8785	52.3807
	10112	15.0571	52.6364
	10113	14.7875	51.6169
	10114	15.3567	50.2035
	10115	14.4808	51.2057
	10116	13.9629	47.7861
	10117	13.9932	54.52
	10118	15.9728	46.6589
	10119	14.4465	52.8088
	10120	14.3065	55.2773
	10121	13.9042	49.9081
	10122	15.8562	53.1452
	10123	13.1138	52.1887
	10124	14.6652	51.4761
	10125	13.9121	51.5029
	10126	3.82521	84.1384
	10127	13.6164	49.3502
	10128	13.863	49.698
	10129	10.3332	63.513
	10130	12.4813	54.7003
	10131	12.0666	50.5812
	10132	13.3116	50.9564
	10133	8.01586	70.596
	10134	11.6481	54.2218
	10135	7.88504	75.2158
	10136	12.7987	50.8155
	10137	8.33353	70.836
	10138	13.2807	51.7582
	10139	10.135	59.626
	10140	17.8964	42.8636
	10141	13.151	51.3962
	10142	12.3247	49.1006
	10143	10.2337	62.2876
	10144	12.1472	51.7337
	10145	7.76129	67.0883
	10146	9.64084	64.2622
	10147	12.4859	52.257
	10148	1.48199	94.4536
	10149	5.7191	83.4825
	10150	14.9068	50.3831
	10151	12.2311	57.6156
	202005	16.6857	58.6476
	202007	15.5911	53.1751
	202013	15.7067	46.699
	202017	0.507851	98.5253
	202024	15.8084	59.4637
	202032	12.8575	59.0744
	202039	15.3924	52.7219
	202040	14.6243	53.0877
	202044	15.8269	51.5463
	202054	14.5753	52.8909
	202057	11.0732	66.5224
	202062	14.5874	50.335
	202068	14.4575	52.2848
	202070	14.0136	51.4057
	202074	14.5902	49.92
	202076	16.2753	49.823
	202077	14.5665	50.8832
	202081	13.7914	52.7843
	202082	15.5812	38.8876
	202083	13.5029	50.4845
	202084	12.7303	45.299
	202087	15.2641	53.4807
	202088	14.5764	48.9166
	202096	11.597	59.581
	202098	13.043	52.5549
	202102	0.812671	3.12989
	202104	13.4611	50.3231
	202106	13.3514	48.8116
	202107	10.4987	65.2814
	202111	14.2173	48.0256
	202112	15.3949	50.3467
	202116	12.2264	43.6637
	202117	8.23584	29.6709
	202121	8.58661	31.9553
	202122	6.57833	63.431
	202124	12.6716	51.2931
	202125	7.38408	23.4452
	202126	2.05554	8.3883
	202137	13.1643	56.1488
	202138	14.1723	50.4845
	202141	13.3587	47.6402
	202143	5.544	74.1014
	202144	13.4852	51.0774
	202164	13.8429	50.2918
	202172	14.9652	52.8825
	202173	10.393	38.288
	202178	10.9861	57.3978
	202183	15.0563	53.8576
	202184	8.71742	67.412
	202186	14.5251	52.343
	202189	11.9802	49.6185
	202198	13.672	49.9518
	201148	14.9876	50.2111
	201149	15.1784	50.707
	201151	14.7396	51.7958
	201155	14.7961	52.0075
	201156	12.7177	50.6896
	201157	29.0124	44.4601
	201158	16.9567	51.0717
	201161	11.5806	59.2386
	201162	10.6587	66.1318
	201163	14.7314	51.7902
	201165	13.5476	54.1449
	201166	15.0358	54.6474
	201167	14.9879	61.7704
	201168	17.3687	54.223
	201169	15.9574	50.3015
	201170	14.3492	54.1705
	201171	14.5331	57.2261
	201174	17.3127	52.7071
	201175	17.8488	51.8738
	201176	12.4629	61.1702
	201177	17.6331	50.5657
	201179	18.0073	63.786
	201180	17.5335	57.3913
	201181	14.8397	49.0416
	201191	11.7253	62.1527
	201192	13.4641	39.2987
	201193	13.6754	53.7628
	201194	5.06089	79.1244
	201195	9.48713	64.6022
	201196	17.4607	51.9589
	201200	15.0388	52.4192
	201201	13.2066	56.8344
	201203	14.7799	56.0751
	201204	15.8613	54.7576
	201206	15.4845	53.4835
	201207	14.0454	56.7135
	201208	15.7608	54.3562
	201209	15.4182	52.187
	201210	15.6701	50.5758
	201211	13.859	51.8106
	201212	16.3411	53.2659
	201213	14.7307	53.5635
	201214	16.9152	54.0894
	201215	10.1688	69.7662
	201216	14.4917	50.2301
	201217	15.3131	48.8389
	201218	1.80941	94.4799
	201219	16.6443	49.5536
	201221	7.62108	80.1062
	201222	6.99811	80.0899
	201223	11.7304	54.182
	201224	5.31488	91.4535
	201225	15.3063	50.151
	201229	16.3202	52.7358

## Sheet: Figure 1f
Figure 1f	sample	value		statistical test
	10203	0.362237		HC vs. CD	p=0.022
	10204	0.0913595
	10205	0.0761336
	10206	0.0492769
	10207	0.0796053
	10208	0.0503539
	10209	0.029876
	10211	0.0980719
	10213	0.118383
	10214	0.112592
	10216	0.497834
	10217	0.0934322
	10219	0.109386
	10221	0.0892798
	10222	0.0596483
	10223	0.19416
	10224	0.0611346
	10225	0.0361409
	10226	0.084766
	10227	0.0738833
	10228	0.0721684
	10229	0.0690153
	10231	0.0700951
	10232	0.0388755
	10233	0.083497
	10234	0.0540042
	10235	0.0369864
	10236	0.465432
	10237	0.0440065
	10238	0.0481235
	10241	0.286905
	10242	0.082527
	10244	0.102053
	10245	0.160937
	10246	0.0618224
	10248	0.0583582
	10249	0.0934152
	10250	0.0781006
	10252	0.0482899
	10253	0.0903032
	10254	0.0444433
	10255	0.1956
	10256	0.080263
	10257	0.0219206
	10259	0.172166
	10260	0.515738
	10261	0.334614
	10262	0.136166
	10263	0.293243
	10264	0.634617
	10265	0.086145
	10101	0.037949
	10102	0.0729572
	10103	0.511263
	10104	0.506261
	10105	0.328597
	10106	0.0683728
	10107	0.0798911
	10108	0.116679
	10109	0.0542057
	10110	0.0335927
	10111	0.0626096
	10112	0.0356719
	10113	0.0349013
	10114	0.0764459
	10115	0.0359791
	10116	0.0767473
	10117	0.0542236
	10118	0.0824087
	10119	0.0339172
	10120	0.0624102
	10121	0.0619734
	10122	0.0482447
	10123	0.0317483
	10124	0.0397449
	10125	0.0395735
	10126	0.459038
	10127	0.0532397
	10128	0.0590608
	10129	0.13163
	10130	0.0577199
	10131	0.0743855
	10132	0.0377489
	10133	0.240437
	10134	0.0911001
	10135	0.293625
	10136	0.0468189
	10137	0.253895
	10138	0.0423837
	10139	0.121821
	10140	0.089061
	10141	0.0496699
	10142	0.0794753
	10143	0.137677
	10144	0.0472613
	10145	0.240193
	10146	0.163006
	10147	0.0466414
	10148	0.561262
	10149	0.405508
	10150	0.0562504
	10151	0.0592326
	202005	0.117824
	202007	0.0399673
	202013	0.0967102
	202017	0.623319
	202024	0.132461
	202032	0.0672306
	202039	0.028041
	202040	0.0246763
	202044	0.062692
	202054	0.0447442
	202057	0.183062
	202062	0.0344407
	202068	0.0399235
	202070	0.0307546
	202074	0.0549922
	202076	0.0450909
	202077	0.0274929
	202081	0.0380291
	202082	0.184062
	202083	0.052064
	202084	0.137826
	202087	0.0523052
	202088	0.0621907
	202096	0.109957
	202098	0.0444697
	202102	0.845345
	202104	0.0543154
	202106	0.0596956
	202107	0.226499
	202111	0.0678973
	202112	0.144133
	202116	0.138393
	202117	0.423492
	202121	0.31074
	202122	0.242288
	202124	0.041655
	202125	0.412582
	202126	0.756545
	202137	0.0713453
	202138	0.0446273
	202141	0.082982
	202143	0.367034
	202144	0.0519722
	202164	0.0395908
	202172	0.0250166
	202173	0.199955
	202178	0.0911808
	202183	0.0567905
	202184	0.205364
	202186	0.0246187
	202189	0.0658786
	202198	0.0393536
	201148	0.0599859
	201149	0.0448151
	201151	0.0284189
	201155	0.0314167
	201156	0.0543248
	201157	0.154512
	201158	0.0665165
	201161	0.0909227
	201162	0.161351
	201163	0.0497522
	201165	0.0539034
	201166	0.0565951
	201167	0.113041
	201168	0.067074
	201169	0.0666882
	201170	0.0691183
	201171	0.0720296
	201174	0.0483931
	201175	0.0882824
	201176	0.150139
	201177	0.0873283
	201179	0.206236
	201180	0.117111
	201181	0.0498413
	201191	0.130864
	201192	0.17365
	201193	0.0481497
	201194	0.405024
	201195	0.184
	201196	0.0523576
	201200	0.0326269
	201201	0.0384772
	201203	0.0451293
	201204	0.0633657
	201206	0.0886567
	201207	0.0568089
	201208	0.0535887
	201209	0.028803
	201210	0.0370117
	201211	0.0732174
	201212	0.064843
	201213	0.0523729
	201214	0.0778527
	201215	0.207257
	201216	0.0601804
	201217	0.0317002
	201218	0.566492
	201219	0.0694401
	201221	0.355416
	201222	0.35449
	201223	0.0851763
	201224	0.534436
	201225	0.0967249
	201229	0.0662441
	102031	0.368135
	102041	0.0928983
	102051	0.0847273
	102061	0.0560768
	102071	0.0807483
	102081	0.0454018
	102091	0.0353887
	102111	0.102957
	102131	0.110462
	102141	0.103101
	102161	0.505896
	102171	0.0833266
	102191	0.0993459
	102211	0.0797168
	102221	0.05392
	102231	0.197942
	102241	0.0516886
	102251	0.0346028
	102261	0.0746283
	102271	0.0671949
	102281	0.0633484
	102291	0.0690232
	102311	0.0605518
	102321	0.0370736
	102331	0.0774305
	102341	0.0450738
	102351	0.0335658
	102361	0.46326
	102371	0.0395348
	102381	0.037816
	102411	0.292613
	102421	0.0721552
	102441	0.0978572
	102451	0.167617
	102461	0.0623671
	102481	0.0530512
	102491	0.100934
	102501	0.0734833
	102521	0.050505
	102531	0.0814387
	102541	0.0455601
	102551	0.200456
	102561	0.0806388
	102571	0.0241625
	102591	0.165811
	102601	0.522207
	102611	0.341131
	102621	0.128406
	102631	0.291829
	102641	0.641559
	102651	0.0816322
	2020051	0.128114
	2020071	0.0501916
	2020131	0.09196
	2020171	0.630257
	2020241	0.14307
	2020321	0.0759331
	2020391	0.0381145
	2020401	0.0364244
	2020441	0.0673672
	2020541	0.0542117
	2020571	0.187689
	2020621	0.0343013
	2020681	0.0358351
	2020701	0.0308612
	2020741	0.0509685
	2020761	0.0416076
	2020771	0.0263393
	2020811	0.04127
	2020821	0.179874
	2020831	0.0484958
	2020841	0.136904
	2020871	0.062299
	2020881	0.0585155
	2020961	0.114383
	2020981	0.0471429
	2021021	0.844147
	2021041	0.0515821
	2021061	0.0542646
	2021071	0.225417
	2021111	0.0657607
	2021121	0.149036
	2021161	0.135875
	2021171	0.420615
	2021211	0.307412
	2021221	0.247126
	2021241	0.0382264
	2021251	0.40966
	2021261	0.754993
	2021371	0.0742787
	2021381	0.0394051
	2021411	0.0780143
	2021431	0.372909
	2021441	0.0430965
	2021641	0.03535
	2021721	0.0348037
	2021731	0.192596
	2021781	0.0895431
	2021831	0.067762
	2021841	0.210508
	2021861	0.0348522
	2021891	0.0604265
	2021981	0.038159

## Sheet: Figure 1g
Figure 1g	Clinical factors	r2	p.adj
	Geographic region	0.0225803	0.0536667
	HC vs. CD	0.0639898	0.00766667
	Intestinal inflammation	0.0837456	0.01725
	Hypertension	0.00312895	0.518176
	Allergy	0.00165665	0.726
	Appendectomy	0.00660259	0.273909
	Sex	0.0096453	0.291333
	Animals contact	0.00986164	0.2576
	Numbers of family members with IBD	0.00631041	0.322
	Family members smoking over 6 months	0.00288932	0.654895
	Smoker	0.00228995	0.7084
	Alcohol consumption	0.00314324	0.641444
	Tea consumption	0.00181822	0.726
	Fast food consumption frequency	0.0057525	0.4554
	Sugared beverages consumption frequency	0.00718109	0.369643
	Puffed food consumption frequency	0.0209137	0.0591429
	Chinese medicine in past 3 months	0.00134243	0.726
	Glucocorticoids in past 3 months	0.0338226	0.0322
	5−ASA in past 3 months	0.0186015	0.0805
	Immunosuppressants in past 3 months	0.0454759	0.00766667
	Biologics in past 3 months	0.0584347	0.00766667
	Antacid drugs in past 3 months	0.0104966	0.189111
	Hypotensive drugs in past 3 months	0.00280337	0.518176
	Height	0.0153512	0.552
	Bodyweight	0.000412365	0.964
	BMI	0.00835017	0.696389
	Age	0.00611363	0.696389
	Market vs. farm food	0.00119186	0.925227
	Flavoured milk consumption frequency	0.0142666	0.552
	Processed meats/seafood consumption frequency	0.0097835	0.661692
	Processed fruit consumption frequency	0.0143403	0.552
	Processed vegetable consumption frequency	0.00168203	0.925227
	Instant noodles/rice consumption frequency	0.0154612	0.552
	Instant bread consumption frequency	0.00752813	0.696389
	Suger consumption frequency	0.0186483	0.552
	Dairy dessert consumption frequency	0.012379	0.552
	Yogurt consumption frequency	0.0153967	0.552
	Chewing gum consumption frequency	0.0125373	0.552
	Coffee consumption frequency	0.0639502	0.023
	Sports drink consumption frequency	0.00705511	0.696389
	Sugar substitute consumption frequency	0.00422013	0.805
	Alcoholic beverages consumption frequency	0.0644519	0.046
	Candy consumption frequency	0.00658434	0.696389
	Cream consumption frequency	0.0248796	0.552
	Flavouring juice/soybean/milk consumption frequency	0.00257312	0.8786
	Salad sauce consumption frequency	0.0123648	0.552

## Sheet: Figure 1h
Figure 1h	Total	1
	Cumulative effective size	0.23584
	Unexplained	0.76416

## Sheet: Figure 1I
Figure 1I	Clinical factors	PC1	PC2	Effective size(%)	p.adj
	Geographic region	-0.110634	0.0267406	0.136338	0.00575
	Chewing gum consumption frequency	-0.725915	0.687784	0.103312	0.00766667
	Intestinal inflammation	0.0613575	0.0148464	0.100546	0.0115
	Age	0.931032	-0.364937	0.0681824	0.00766667
	Processed meats/seafood consumption frequency	-0.997904	0.0647123	0.0662785	0.00766667
	Instant noodles/rice consumption frequency	-0.914616	0.404323	0.0581453	0.0153333
	Immunosuppressants in past 3 months	0.0144263	-0.0264303	0.0564906	0.00575
	Dairy dessert consumption frequency	-0.999302	0.0373558	0.0562456	0.0153333
	HC vs. CD	0.0099059	0.0649623	0.0533387	0.00575
	Processed vegetable consumption frequency	-0.570788	-0.821098	0.0523634	0.0153333
	Glucocorticoids in past 3 months	0.0111497	-0.0194453	0.0508251	0.008625
	Yogurt consumption frequency	-0.990535	0.137259	0.0469747	0.0295714
	Salad sauce consumption frequency	-0.999833	0.0182886	0.0450139	0.0345
	Chinese medicine in past 3 months	0.0102836	0.00960734	0.0446581	0.0153333
	Biologics in past 3 months	0.0107857	-0.0273339	0.0423031	0.00657143
	Antacid drugs in past 3 months	0.007766	-0.0118892	0.0411205	0.0115
	Sugared beverages consumption frequency	0.0777764	0.00421178	0.0404998	0.00575
	Flavoured milk consumption frequency	-0.997982	0.0635002	0.038032	0.0485556
	Fast food consumption frequency	0.0659677	-0.00321862	0.0359742	0.00657143
	5−ASA in past 3 months	0.00232988	-0.0302638	0.0336945	0.00657143
	Puffed food consumption frequency	0.0811506	0.013164	0.0267366	0.0146364
	Animals contact	0.0286354	0.00319362	0.0209361	0.0318462
	Suger consumption frequency	-0.998201	0.0599638	0.034307	0.0713
	BMI	0.480288	-0.877111	0.0324688	0.0836364
	Sports drink consumption frequency	-0.942567	0.334018	0.0227458	0.187833
	Instant bread consumption frequency	-0.985366	0.17045	0.0206978	0.223867
	Sugar substitute consumption frequency	-0.894142	-0.447784	0.0197582	0.223867
	Bodyweight	0.258789	-0.965934	0.0183215	0.223867
	Processed fruit consumption frequency	-0.925517	-0.378707	0.0142663	0.347706
	Candy consumption frequency	-0.905772	0.423764	0.0140848	0.347706
	Height	-0.983801	0.179265	0.010031	0.454889
	Allergy	0.00483462	-0.000846753	0.00924399	0.2415
	Flavouring juice/soybean/milk consumption frequency	0.78868	-0.614803	0.00744332	0.59685
	Market vs. farm food	-0.958002	0.286762	0.00656814	0.59685
	Coffee consumption frequency	-0.980579	-0.196123	0.00610021	0.603476
	Alcoholic beverages consumption frequency	-0.378213	-0.925719	0.00429431	0.691
	Cream consumption frequency	0.802077	-0.597221	0.00419675	0.691
	Alcohol consumption	0.0119151	-0.0048929	0.0031452	0.769062
	Sex	0.0140623	-0.0121877	0.00241358	0.829353
	Tea consumption	-0.00199188	-0.00620137	0.00201391	0.857389
	Hypotensive drugs in past 3 months	-0.00110151	9.83176e-05	0.00143688	0.742133
	Numbers of family members with IBD	-0.000902203	-0.00163694	0.00114311	0.907952
	Smoker	-0.00306346	-0.00441424	0.000975152	0.907952
	Hypertension	-0.000674115	-0.000886373	0.000966408	0.907952
	Family members smoking over 6 months	0.00251963	0.00361333	0.000249478	0.96
	Appendectomy	-0.000271474	-7.15948e-05	0.000186155	0.96

## Sheet: Figure 1j
Figure 1j	Total	1
	Cumulative effective size	0.3699
	Unexplained	0.6301

## Sheet: Figure 2a
Figure 2a	Sample	Richness	Shannon	Simpson	Evenness		Statistical test
	10203	79	1.32905	0.46796	0.304168		Richness	Guangzhou	HC vs. CD	p=0.0004
	10204	76	2.1739	0.772095	0.501971			Kunming	HC vs. CD	p<0.001
	10205	91	2.54822	0.829541	0.564909		Shannon	Guangzhou	HC vs. CD	p>0.05
	10206	88	2.43329	0.819718	0.543468			Kunming	HC vs. CD	p>0.05
	10207	98	2.66682	0.861137	0.581644
	10208	82	2.45012	0.827017	0.555996
	10209	87	2.44396	0.815488	0.547248
	10211	79	2.3048	0.775176	0.527481
	10213	65	2.27968	0.805229	0.546112
	10214	79	2.41211	0.82896	0.552041
	10216	69	1.42388	0.637486	0.336287
	10217	81	2.46672	0.83043	0.561326
	10219	82	2.35793	0.814584	0.535076
	10221	83	2.40761	0.820942	0.544851
	10222	100	2.5019	0.837687	0.54328
	10223	91	1.92027	0.671943	0.425698
	10224	94	2.49121	0.833022	0.548327
	10225	93	2.44724	0.822977	0.53992
	10226	112	2.50491	0.831006	0.53087
	10227	90	2.54492	0.843112	0.565562
	10228	88	2.5673	0.842759	0.573399
	10229	82	2.30039	0.783687	0.522019
	10231	130	2.64678	0.849362	0.543762
	10232	79	2.42485	0.820664	0.554955
	10233	90	2.57817	0.851809	0.572951
	10234	97	2.47802	0.833167	0.541679
	10235	109	2.56994	0.842655	0.547805
	10236	111	1.99829	0.725807	0.424307
	10237	104	2.53882	0.840725	0.546642
	10238	93	2.47038	0.834027	0.545025
	10241	58	1.66682	0.611952	0.410502
	10242	78	2.34883	0.827926	0.539129
	10244	65	2.52929	0.847805	0.605907
	10245	86	2.11629	0.709725	0.475108
	10246	85	2.31143	0.808565	0.520281
	10248	109	2.49606	0.836828	0.532055
	10249	91	2.30409	0.776954	0.510787
	10250	82	2.51898	0.845418	0.571623
	10252	97	2.5508	0.842627	0.557587
	10253	96	2.543	0.850362	0.557145
	10254	72	2.40207	0.811131	0.561668
	10255	90	1.9177	0.665424	0.426173
	10256	76	2.6009	0.860943	0.600569
	10257	92	2.48358	0.831536	0.549247
	10259	89	2.48677	0.849829	0.554014
	10260	88	0.869738	0.287652	0.194253
	10261	67	1.60606	0.587019	0.381969
	10262	138	2.30621	0.797478	0.468052
	10263	138	2.57001	0.841979	0.52159
	10264	69	0.0811862	0.0193692	0.0191743
	10265	118	2.66631	0.853517	0.558894
	10101	102	2.48555	0.833921	0.53742
	10102	122	2.35489	0.806696	0.490191
	10103	81	0.615069	0.253245	0.139965
	10104	67	1.45857	0.632272	0.34689
	10105	98	1.46695	0.521729	0.319949
	10106	165	2.47608	0.838388	0.48494
	10107	95	2.46441	0.827951	0.541168
	10108	140	2.63487	0.865561	0.533197
	10109	125	2.4547	0.830978	0.508397
	10110	118	2.47654	0.828817	0.519116
	10111	100	2.30399	0.797877	0.500305
	10112	149	2.42977	0.819425	0.48557
	10113	96	2.41067	0.82096	0.528151
	10114	157	2.51638	0.841601	0.497678
	10115	97	2.41259	0.823765	0.527376
	10116	105	2.44146	0.837632	0.524599
	10117	125	2.33224	0.800077	0.483033
	10118	177	2.55296	0.845358	0.493215
	10119	102	2.39517	0.819154	0.517877
	10120	147	2.55054	0.826345	0.511087
	10121	105	2.49474	0.841573	0.536047
	10122	107	2.47952	0.822383	0.530624
	10123	93	2.40174	0.822507	0.529882
	10124	116	2.47285	0.833648	0.520207
	10125	100	2.46367	0.830716	0.53498
	10126	76	1.13713	0.37909	0.262573
	10127	102	2.43293	0.828633	0.526043
	10128	96	2.45045	0.830883	0.536869
	10129	104	2.10963	0.735754	0.454232
	10130	106	2.34716	0.80197	0.503311
	10131	80	2.27746	0.800052	0.519727
	10132	91	2.4292	0.828986	0.538523
	10133	95	1.8066	0.630781	0.396718
	10134	101	2.24262	0.779471	0.485928
	10135	93	1.59564	0.553918	0.352035
	10136	82	2.34466	0.809825	0.532064
	10137	112	1.68507	0.596791	0.357121
	10138	115	2.38687	0.815196	0.503035
	10139	100	2.35199	0.821636	0.510729
	10140	77	2.3647	0.83508	0.544385
	10141	109	2.41152	0.818482	0.514036
	10142	89	2.34723	0.817428	0.522928
	10143	88	2.10464	0.736908	0.470066
	10144	79	2.35991	0.816071	0.540092
	10145	104	1.72044	0.610641	0.370434
	10146	93	1.97189	0.694556	0.435046
	10147	109	2.38704	0.814079	0.508818
	10148	72	0.513766	0.160676	0.120132
	10149	85	1.22804	0.407848	0.27642
	10150	82	2.49525	0.842002	0.566238
	10151	107	2.32513	0.788952	0.497585
	202005	88	2.58902	0.830068	0.57825
	202007	110	2.48877	0.824403	0.529471
	202013	92	2.61083	0.864601	0.577389
	202017	56	0.161323	0.0412181	0.0400768
	202024	73	2.34635	0.786195	0.546876
	202032	86	2.37264	0.804977	0.532658
	202039	87	2.48899	0.831153	0.557331
	202040	98	2.44494	0.821716	0.533252
	202044	92	2.54764	0.840537	0.563414
	202054	85	2.48163	0.831102	0.558593
	202057	95	2.01651	0.685443	0.442812
	202062	101	2.44544	0.828708	0.529876
	202068	95	2.52529	0.83932	0.554537
	202070	95	2.44885	0.82673	0.537752
	202074	98	2.52782	0.843413	0.551327
	202076	96	2.5471	0.843929	0.558043
	202077	101	2.4659	0.829743	0.534309
	202081	89	2.40371	0.824112	0.535511
	202082	73	2.48634	0.866565	0.579504
	202083	96	2.43124	0.830183	0.53266
	202084	102	2.65772	0.868471	0.574645
	202087	97	2.45008	0.823301	0.53557
	202088	95	2.49238	0.841544	0.547309
	202096	108	2.14553	0.738822	0.458238
	202098	125	2.35912	0.803611	0.488602
	202102	84	0.618649	0.227781	0.139624
	202104	96	2.36599	0.818954	0.518363
	202106	112	2.45293	0.83092	0.519855
	202107	128	2.30423	0.819787	0.4749
	202111	99	2.56254	0.849529	0.557665
	202112	116	2.26006	0.799711	0.475443
	202116	90	2.41952	0.832206	0.537694
	202117	99	2.21369	0.79686	0.481747
	202121	99	2.14279	0.78358	0.466319
	202122	90	1.75835	0.65006	0.390761
	202124	95	2.38914	0.817399	0.524638
	202125	93	1.9084	0.71096	0.421039
	202126	74	1.02692	0.402339	0.238592
	202137	96	2.28948	0.780843	0.501601
	202138	111	2.4377	0.827374	0.517609
	202141	95	2.44104	0.835182	0.536035
	202143	106	1.30327	0.458796	0.279466
	202144	97	2.43417	0.82715	0.532092
	202164	105	2.417	0.823515	0.519343
	202172	117	2.4649	0.820521	0.5176
	202173	93	2.31739	0.830125	0.511272
	202178	87	2.16261	0.763866	0.484248
	202183	79	2.38555	0.814425	0.545962
	202184	101	1.86222	0.651115	0.403504
	202186	100	2.46213	0.824176	0.534644
	202189	97	2.38523	0.824041	0.521394
	202198	101	2.41025	0.822915	0.52225
	201148	104	2.53875	0.842286	0.546627
	201149	103	2.54136	0.841865	0.548331
	201151	106	2.52847	0.83293	0.542191
	201155	95	2.47412	0.824724	0.543299
	201156	100	2.35814	0.807564	0.512063
	201157	114	2.59632	0.852575	0.548186
	201158	99	2.60743	0.847709	0.567436
	201161	105	2.17649	0.753218	0.467665
	201162	110	2.33461	0.80422	0.496674
	201163	90	2.55478	0.847748	0.567753
	201165	91	2.54514	0.843367	0.564226
	201166	85	2.54794	0.839148	0.573518
	201167	114	2.39171	0.783431	0.504985
	201168	109	2.57317	0.834828	0.548493
	201169	102	2.52707	0.839394	0.546398
	201170	109	2.42687	0.825719	0.517308
	201171	123	2.43118	0.801793	0.505214
	201174	108	2.60572	0.840908	0.556525
	201175	102	2.61112	0.83843	0.56457
	201176	100	2.19206	0.726795	0.476
	201177	100	2.65089	0.859812	0.575633
	201179	130	2.4097	0.752655	0.495056
	201180	153	2.3435	0.778291	0.465863
	201181	100	2.52667	0.840381	0.548659
	201191	107	2.19368	0.734393	0.469454
	201192	137	2.5973	0.862542	0.527908
	201193	106	2.40451	0.809841	0.515609
	201194	111	1.20204	0.407971	0.255236
	201195	118	2.05537	0.693848	0.430834
	201196	104	2.52043	0.833171	0.542683
	201200	99	2.54802	0.834746	0.554505
	201201	114	2.44852	0.827098	0.516981
	201203	109	2.52219	0.825358	0.537627
	201204	98	2.53309	0.83054	0.552478
	201206	110	2.64508	0.853101	0.562725
	201207	97	2.42219	0.804561	0.529474
	201208	98	2.5865	0.838773	0.564126
	201209	113	2.53297	0.834814	0.535807
	201210	99	2.5463	0.839089	0.554131
	201211	118	2.41258	0.806473	0.50571
	201212	105	2.59989	0.847013	0.55864
	201213	99	2.56014	0.842787	0.557144
	201214	104	2.59295	0.837027	0.558297
	201215	108	1.93413	0.656142	0.413088
	201216	105	2.57721	0.851236	0.553767
	201217	103	2.50398	0.832015	0.540264
	201218	105	0.495231	0.148193	0.106411
	201219	108	2.5986	0.854681	0.555004
	201221	98	1.44733	0.479359	0.315668
	201222	136	1.65526	0.553547	0.336938
	201223	105	2.44607	0.816616	0.525589
	201224	88	0.72544	0.242409	0.162025
	201225	141	2.67985	0.859734	0.54152
	201229	141	2.6492	0.844046	0.535326

## Sheet: Figure 2b
Figure 2b	10203	10204	10205	10206	10207	10208	10209	10211	10213	10214	10216	10217	10219	10221	10222	10223	10224	10225	10226	10227	10228	10229	10231	10232	10233	10234	10235	10236	10237	10238	10241	10242	10244	10245	10246	10248	10249	10250	10252	10253	10254	10255	10256	10257	10259	10260	10261	10262	10263
	10203	0	0.312056	0.353056	0.353158	0.416309	0.380861	0.349541	0.286647	0.424137	0.421236	0.369548	0.405579	0.407087	0.407021	0.402715	0.184453	0.39475	0.372209	0.391654	0.407203	0.401438	0.309837	0.408321	0.36736	0.427065	0.400283	0.392555	0.546975	0.399033	0.391822	0.190497	0.394644	0.417395	0.205702	0.378031	0.404397	0.287428	0.428097	0.388128	0.435266	0.345189	0.171793	0.430172	0.379112	0.506511	0.233509	0.277492	0.428868
	10204	0.312056	0	0.150814	0.140037	0.189812	0.119197	0.116491	0.0995867	0.157687	0.189415	0.452932	0.180998	0.186759	0.151	0.14403	0.187222	0.152169	0.128905	0.154542	0.154982	0.157985	0.0948587	0.181943	0.1314	0.164164	0.138145	0.148401	0.494336	0.135166	0.154377	0.299678	0.164564	0.238688	0.168362	0.142221	0.146533	0.121287	0.146805	0.16558	0.190449	0.141334	0.174222	0.199431	0.134231	0.288547	0.524352	0.46611	0.179995
	10205	0.353056	0.150814	0	0.0878103	0.0920597	0.109949	0.0945424	0.109491	0.209211	0.204932	0.487329	0.180828	0.206821	0.175804	0.1419	0.219162	0.140331	0.12473	0.16801	0.152342	0.130606	0.135419	0.156064	0.125761	0.153596	0.132487	0.0911785	0.481139	0.104045	0.131236	0.326008	0.177455	0.173226	0.169821	0.158755	0.131645	0.103137	0.140746	0.114588	0.168906	0.132162	0.204082	0.128694	0.0980509	0.313317	0.572753	0.496115	0.234948
	10206	0.353158	0.140037	0.0878103	0	0.0985863	0.0996441	0.0601776	0.109644	0.179441	0.175527	0.483574	0.156598	0.177063	0.143849	0.111034	0.190758	0.116172	0.0855388	0.143162	0.117364	0.121132	0.10727	0.133735	0.086278	0.134847	0.090624	0.0903532	0.482839	0.0914402	0.10232	0.308422	0.122339	0.13448	0.180951	0.112862	0.12405	0.105991	0.136027	0.0777119	0.131213	0.0753954	0.202139	0.120072	0.0705225	0.256349	0.56964	0.499554	0.218264
	10207	0.416309	0.189812	0.0920597	0.0985863	0	0.095135	0.102769	0.146566	0.171494	0.146677	0.547852	0.133233	0.165942	0.134242	0.099956	0.250787	0.108707	0.114212	0.135915	0.100541	0.0862278	0.15024	0.10635	0.115869	0.098343	0.0941226	0.0625643	0.479787	0.0731208	0.0943869	0.387565	0.152774	0.12354	0.228202	0.146214	0.0872154	0.169974	0.0992406	0.0860371	0.103398	0.138916	0.264949	0.0839106	0.0878356	0.254179	0.634523	0.562702	0.202449
	10208	0.380861	0.119197	0.109949	0.0996441	0.095135	0	0.0751132	0.120685	0.141527	0.10464	0.521936	0.0822195	0.106946	0.0899913	0.0720561	0.210395	0.0449119	0.0666897	0.078139	0.0644913	0.0520729	0.0965229	0.0957749	0.0650976	0.0868165	0.0676102	0.0660835	0.48118	0.0601597	0.0641875	0.375225	0.121644	0.142362	0.2249	0.112788	0.0709147	0.158778	0.108522	0.117729	0.0933735	0.114131	0.239867	0.119476	0.0846515	0.235684	0.598514	0.53095	0.170822
	10209	0.349541	0.116491	0.0945424	0.0601776	0.102769	0.0751132	0	0.103034	0.171388	0.155427	0.482288	0.122246	0.14613	0.106308	0.0945792	0.186029	0.0957649	0.0692311	0.111436	0.0888439	0.082236	0.0725187	0.113193	0.0640509	0.124491	0.0755518	0.0590744	0.480711	0.0863903	0.103038	0.3391	0.132328	0.161299	0.184353	0.112027	0.113822	0.116046	0.134869	0.0935409	0.13352	0.0550043	0.205752	0.121943	0.0586453	0.237636	0.567776	0.497217	0.192498
	10211	0.286647	0.0995867	0.109491	0.109644	0.146566	0.120685	0.103034	0	0.196813	0.19942	0.430209	0.179057	0.195101	0.168486	0.155371	0.12726	0.156011	0.134063	0.164968	0.163942	0.153225	0.0761278	0.173315	0.128738	0.175653	0.15479	0.126677	0.483081	0.140476	0.156583	0.28746	0.184812	0.197707	0.1313	0.178861	0.162922	0.0792675	0.1766	0.148796	0.198312	0.12656	0.141267	0.170222	0.128359	0.323832	0.504835	0.442716	0.233557
	10213	0.424137	0.157687	0.209211	0.179441	0.171494	0.141527	0.171388	0.196813	0	0.116771	0.567863	0.14575	0.113268	0.0825018	0.113501	0.270723	0.150889	0.135471	0.136643	0.141567	0.149905	0.177585	0.156878	0.150441	0.119023	0.117648	0.151637	0.490467	0.133621	0.157621	0.404978	0.171818	0.220444	0.259766	0.143983	0.122476	0.225322	0.122144	0.171556	0.146712	0.191946	0.262531	0.163833	0.161196	0.187699	0.635936	0.58017	0.0970524
	10214	0.421236	0.189415	0.204932	0.175527	0.146677	0.10464	0.155427	0.19942	0.116771	0	0.559415	0.0539347	0.0493309	0.069192	0.0862415	0.245264	0.08266	0.112596	0.0743862	0.0909155	0.0927324	0.143018	0.112181	0.105236	0.0892444	0.105965	0.133002	0.485464	0.118662	0.103085	0.435483	0.172709	0.153152	0.277981	0.12922	0.0911141	0.234593	0.129209	0.179755	0.086705	0.170561	0.283834	0.161728	0.158219	0.182819	0.634725	0.572648	0.165712
	10216	0.369548	0.452932	0.487329	0.483574	0.547852	0.521936	0.482288	0.430209	0.567863	0.559415	0	0.542241	0.543211	0.544979	0.53413	0.35602	0.532314	0.505975	0.53272	0.532229	0.536024	0.449595	0.543347	0.501738	0.567037	0.534988	0.523259	0.683633	0.531811	0.527134	0.385951	0.530194	0.538562	0.349521	0.5056	0.535304	0.424683	0.559084	0.512016	0.569086	0.473376	0.35869	0.565422	0.501666	0.632663	0.455892	0.436061	0.573007
	10217	0.405579	0.180998	0.180828	0.156598	0.133233	0.0822195	0.122246	0.179057	0.14575	0.0539347	0.542241	0	0.0455272	0.0774003	0.0740315	0.227802	0.0559826	0.0957017	0.0572855	0.0727495	0.0648798	0.12111	0.102554	0.0872945	0.0878707	0.0847348	0.103803	0.482789	0.105106	0.0962337	0.428936	0.157275	0.137566	0.268604	0.117012	0.0836711	0.21311	0.128875	0.160633	0.0852314	0.142906	0.273989	0.154676	0.140272	0.197071	0.620042	0.556682	0.18389
	10219	0.407087	0.186759	0.206821	0.177063	0.165942	0.106946	0.14613	0.195101	0.113268	0.0493309	0.543211	0.0455272	0	0.0567082	0.0829989	0.227665	0.092605	0.108097	0.071996	0.0858714	0.0890212	0.137681	0.11163	0.10663	0.10153	0.103218	0.127739	0.482759	0.120841	0.118273	0.437214	0.173043	0.154532	0.276565	0.128064	0.100131	0.227884	0.144547	0.171483	0.107246	0.161169	0.278834	0.176261	0.154396	0.170884	0.61935	0.558477	0.162322
	10221	0.407021	0.151	0.175804	0.143849	0.134242	0.0899913	0.106308	0.168486	0.0825018	0.069192	0.544979	0.0774003	0.0567082	0	0.0691794	0.233885	0.100006	0.0852336	0.0885069	0.0712971	0.0771153	0.132533	0.094612	0.0929154	0.0901445	0.0637339	0.0977372	0.480928	0.0894146	0.107744	0.406565	0.150484	0.174185	0.246987	0.102926	0.0823217	0.192529	0.100288	0.13491	0.105295	0.139471	0.264815	0.141522	0.112413	0.168543	0.625553	0.561209	0.122891
	10222	0.402715	0.14403	0.1419	0.111034	0.099956	0.0720561	0.0945792	0.155371	0.113501	0.0862415	0.53413	0.0740315	0.0829989	0.0691794	0	0.229059	0.0712474	0.0538677	0.0547775	0.0465814	0.0556424	0.113784	0.068805	0.0581149	0.0446021	0.0490838	0.0642132	0.479781	0.0565047	0.0750609	0.390351	0.121986	0.136463	0.214839	0.0971331	0.0404278	0.17476	0.0870002	0.103456	0.070916	0.117077	0.245608	0.105778	0.0868393	0.202196	0.621137	0.558029	0.174112
	10223	0.184453	0.187222	0.219162	0.190758	0.250787	0.210395	0.186029	0.12726	0.270723	0.245264	0.35602	0.227802	0.227665	0.233885	0.229059	0	0.22038	0.198744	0.217613	0.233434	0.228898	0.138101	0.234114	0.193224	0.25428	0.229713	0.225254	0.487616	0.231399	0.224405	0.232169	0.256184	0.237908	0.118248	0.2358	0.238203	0.165945	0.274644	0.231407	0.262484	0.189764	0.0740508	0.262729	0.218295	0.366002	0.397299	0.348187	0.322527
	10224	0.39475	0.152169	0.140331	0.116172	0.108707	0.0449119	0.0957649	0.156011	0.150889	0.08266	0.532314	0.0559826	0.092605	0.100006	0.0712474	0.22038	0	0.0738149	0.0614001	0.0657957	0.0541987	0.0993083	0.0930145	0.0632244	0.0800128	0.0752504	0.0785088	0.481973	0.0766717	0.0551241	0.394191	0.126499	0.126663	0.241382	0.117446	0.0721489	0.189108	0.126641	0.13405	0.0836512	0.12628	0.255205	0.127545	0.111017	0.216279	0.606944	0.538569	0.191551
	10225	0.372209	0.128905	0.12473	0.0855388	0.114212	0.0666897	0.0692311	0.134063	0.135471	0.112596	0.505975	0.0957017	0.108097	0.0852336	0.0538677	0.198744	0.0738149	0	0.0710932	0.071975	0.0683091	0.0831194	0.0733563	0.0309085	0.0781662	0.0575907	0.0727656	0.479474	0.0642959	0.0656531	0.353575	0.0942103	0.140028	0.196753	0.0798082	0.0696955	0.146309	0.109705	0.0925646	0.0891291	0.0961455	0.221871	0.118343	0.0628547	0.219206	0.590707	0.526261	0.185723
	10226	0.391654	0.154542	0.16801	0.143162	0.135915	0.078139	0.111436	0.164968	0.136643	0.0743862	0.53272	0.0572855	0.071996	0.0885069	0.0547775	0.217613	0.0614001	0.0710932	0	0.0734621	0.0738931	0.104199	0.0948007	0.0684531	0.0751857	0.0828068	0.0966853	0.479672	0.0955032	0.082208	0.400499	0.143021	0.144588	0.234075	0.118798	0.0768246	0.198736	0.126273	0.140493	0.0897217	0.136588	0.247476	0.145918	0.122396	0.219252	0.609752	0.551127	0.189324
	10227	0.407203	0.154982	0.152342	0.117364	0.100541	0.0644913	0.0888439	0.163942	0.141567	0.0909155	0.532229	0.0727495	0.0858714	0.0712971	0.0465814	0.233434	0.0657957	0.071975	0.0734621	0	0.0403901	0.122064	0.0723287	0.07301	0.0662235	0.0607304	0.0659758	0.480384	0.0666107	0.0834205	0.407762	0.140024	0.138838	0.245473	0.116043	0.0666131	0.177328	0.101658	0.100504	0.077474	0.109325	0.267325	0.120513	0.0865565	0.193982	0.625348	0.555713	0.176561
	10228	0.401438	0.157985	0.130606	0.121132	0.0862278	0.0520729	0.082236	0.153225	0.149905	0.0927324	0.536024	0.0648798	0.0890212	0.0771153	0.0556424	0.228898	0.0541987	0.0683091	0.0738931	0.0403901	0	0.110707	0.0749652	0.0690544	0.077521	0.0661611	0.05745	0.479373	0.0614797	0.0672333	0.402618	0.138059	0.127285	0.240771	0.12277	0.0633844	0.172146	0.114844	0.110909	0.0787413	0.114262	0.261245	0.118212	0.0920812	0.206964	0.619572	0.545543	0.179621
	10229	0.309837	0.0948587	0.135419	0.10727	0.15024	0.0965229	0.0725187	0.0761278	0.177585	0.143018	0.449595	0.12111	0.137681	0.132533	0.113784	0.138101	0.0993083	0.0831194	0.104199	0.122064	0.110707	0	0.126472	0.07936	0.135753	0.11759	0.111652	0.480911	0.121811	0.114087	0.314643	0.144585	0.171091	0.162644	0.141411	0.131194	0.119699	0.16894	0.146458	0.14556	0.0928937	0.166003	0.151587	0.115287	0.269384	0.526268	0.466984	0.218988
	10231	0.408321	0.181943	0.156064	0.133735	0.10635	0.0957749	0.113193	0.173315	0.156878	0.112181	0.543347	0.102554	0.11163	0.094612	0.068805	0.234114	0.0930145	0.0733563	0.0948007	0.0723287	0.0749652	0.126472	0	0.0801284	0.0859293	0.0805549	0.0826964	0.480296	0.0750652	0.07945	0.400025	0.133243	0.139085	0.236483	0.129548	0.0775411	0.191833	0.120763	0.119045	0.0933848	0.133067	0.26238	0.118039	0.102157	0.229619	0.62628	0.56123	0.202671
	10232	0.36736	0.1314	0.125761	0.086278	0.115869	0.0650976	0.0640509	0.128738	0.150441	0.105236	0.501738	0.0872945	0.10663	0.0929154	0.0581149	0.193224	0.0632244	0.0309085	0.0684531	0.07301	0.0690544	0.07936	0.0801284	0	0.0797918	0.070671	0.075014	0.481786	0.0729902	0.0561135	0.354774	0.104969	0.141306	0.195232	0.0901518	0.0799069	0.146054	0.120731	0.10347	0.0906364	0.0937267	0.220446	0.123112	0.0727079	0.224387	0.585552	0.52096	0.195065
	10233	0.427065	0.164164	0.153596	0.134847	0.098343	0.0868165	0.124491	0.175653	0.119023	0.0892444	0.567037	0.0878707	0.10153	0.0901445	0.0446021	0.25428	0.0800128	0.0781662	0.0751857	0.0662235	0.077521	0.135753	0.0859293	0.0797918	0	0.0729741	0.0853938	0.480912	0.0790031	0.0898445	0.413445	0.14172	0.154019	0.228778	0.129099	0.0621045	0.194807	0.087201	0.123768	0.0621878	0.146929	0.268285	0.0850124	0.112803	0.202629	0.645589	0.578488	0.173453
	10234	0.400283	0.138145	0.132487	0.090624	0.0941226	0.0676102	0.0755518	0.15479	0.117648	0.105965	0.534988	0.0847348	0.103218	0.0637339	0.0490838	0.229713	0.0752504	0.0575907	0.0828068	0.0607304	0.0661611	0.11759	0.0805549	0.070671	0.0729741	0	0.0632245	0.479482	0.0514154	0.0776627	0.374262	0.110009	0.139335	0.224025	0.0798931	0.0596213	0.159015	0.0808743	0.0892365	0.0719734	0.107072	0.251417	0.101008	0.071472	0.195372	0.617877	0.548678	0.155951
	10235	0.392555	0.148401	0.0911785	0.0903532	0.0625643	0.0660835	0.0590744	0.126677	0.151637	0.133002	0.523259	0.103803	0.127739	0.0977372	0.0642132	0.225254	0.0785088	0.0727656	0.0966853	0.0659758	0.05745	0.111652	0.0826964	0.075014	0.0853938	0.0632245	0	0.479143	0.047921	0.0768309	0.373894	0.123694	0.133918	0.207055	0.114498	0.0672952	0.138883	0.0975281	0.0714972	0.104893	0.0950067	0.239727	0.0906278	0.0471165	0.232287	0.610563	0.537614	0.187425
	10236	0.546975	0.494336	0.481139	0.482839	0.479787	0.48118	0.480711	0.483081	0.490467	0.485464	0.683633	0.482789	0.482759	0.480928	0.479781	0.487616	0.481973	0.479474	0.479672	0.480384	0.479373	0.480911	0.480296	0.481786	0.480912	0.479482	0.479143	0	0.480004	0.483079	0.602621	0.514419	0.493797	0.483511	0.48869	0.480555	0.490978	0.480922	0.486137	0.483165	0.485223	0.492341	0.480585	0.48229	0.513787	0.759977	0.71172	0.494786
	10237	0.399033	0.135166	0.104045	0.0914402	0.0731208	0.0601597	0.0863903	0.140476	0.133621	0.118662	0.531811	0.105106	0.120841	0.0894146	0.0565047	0.231399	0.0766717	0.0642959	0.0955032	0.0666107	0.0614797	0.121811	0.0750652	0.0729902	0.0790031	0.0514154	0.047921	0.480004	0	0.0567026	0.367312	0.110617	0.136199	0.220704	0.100838	0.0497904	0.158775	0.0664506	0.0871825	0.0849163	0.120187	0.24791	0.0893732	0.0630342	0.234625	0.617632	0.550986	0.16714
	10238	0.391822	0.154377	0.131236	0.10232	0.0943869	0.0641875	0.103038	0.156583	0.157621	0.103085	0.527134	0.0962337	0.118273	0.107744	0.0750609	0.224405	0.0551241	0.0656531	0.082208	0.0834205	0.0672333	0.114087	0.07945	0.0561135	0.0898445	0.0776627	0.0768309	0.483079	0.0567026	0	0.358036	0.106737	0.114284	0.225739	0.103414	0.0614543	0.181911	0.0958247	0.103986	0.0715847	0.13335	0.245563	0.103148	0.0864578	0.241635	0.608851	0.543402	0.195044
	10241	0.190497	0.299678	0.326008	0.308422	0.387565	0.375225	0.3391	0.28746	0.404978	0.435483	0.385951	0.428936	0.437214	0.406565	0.390351	0.232169	0.394191	0.353575	0.400499	0.407762	0.402618	0.314643	0.400025	0.354774	0.413445	0.374262	0.373894	0.602621	0.367312	0.358036	0	0.355343	0.368105	0.195075	0.344564	0.387902	0.263311	0.377462	0.348227	0.400536	0.34246	0.178934	0.375675	0.344507	0.515381	0.344945	0.293361	0.41774
	10242	0.394644	0.164564	0.177455	0.122339	0.152774	0.121644	0.132328	0.184812	0.171818	0.172709	0.530194	0.157275	0.173043	0.150484	0.121986	0.256184	0.126499	0.0942103	0.143021	0.140024	0.138059	0.144585	0.133243	0.104969	0.14172	0.110009	0.123694	0.514419	0.110617	0.106737	0.355343	0	0.176414	0.253564	0.121604	0.127542	0.190514	0.148167	0.114748	0.139339	0.138076	0.255334	0.149028	0.110371	0.207447	0.60292	0.538602	0.212994
	10244	0.417395	0.238688	0.173226	0.13448	0.12354	0.142362	0.161299	0.197707	0.220444	0.153152	0.538562	0.137566	0.154532	0.174185	0.136463	0.237908	0.126663	0.140028	0.144588	0.138838	0.127285	0.171091	0.139085	0.141306	0.154019	0.139335	0.133918	0.493797	0.136199	0.114284	0.368105	0.176414	0	0.259743	0.166651	0.137556	0.205868	0.176067	0.135844	0.127166	0.159716	0.277206	0.143442	0.147299	0.254522	0.618408	0.5606	0.281265
	10245	0.205702	0.168362	0.169821	0.180951	0.228202	0.2249	0.184353	0.1313	0.259766	0.277981	0.349521	0.268604	0.276565	0.246987	0.214839	0.118248	0.241382	0.196753	0.234075	0.245473	0.240771	0.162644	0.236483	0.195232	0.228778	0.224025	0.207055	0.483511	0.220704	0.225739	0.195075	0.253564	0.259743	0	0.22373	0.223351	0.125077	0.249264	0.206689	0.267876	0.190091	0.080617	0.234673	0.194637	0.38529	0.42343	0.368556	0.299974
	10246	0.378031	0.142221	0.158755	0.112862	0.146214	0.112788	0.112027	0.178861	0.143983	0.12922	0.5056	0.117012	0.128064	0.102926	0.0971331	0.2358	0.117446	0.0798082	0.118798	0.116043	0.12277	0.141411	0.129548	0.0901518	0.129099	0.0798931	0.114498	0.48869	0.100838	0.103414	0.344564	0.121604	0.166651	0.22373	0	0.0907382	0.181114	0.0990313	0.109151	0.105863	0.120494	0.244263	0.145152	0.0845137	0.208256	0.59242	0.529866	0.171937
	10248	0.404397	0.146533	0.131645	0.12405	0.0872154	0.0709147	0.113822	0.162922	0.122476	0.0911141	0.535304	0.0836711	0.100131	0.0823217	0.0404278	0.238203	0.0721489	0.0696955	0.0768246	0.0666131	0.0633844	0.131194	0.0775411	0.0799069	0.0621045	0.0596213	0.0672952	0.480555	0.0497904	0.0614543	0.387902	0.127542	0.137556	0.223351	0.0907382	0	0.194519	0.0734161	0.1146	0.0703747	0.13306	0.249601	0.10824	0.091647	0.212902	0.622923	0.558878	0.172332
	10249	0.287428	0.121287	0.103137	0.105991	0.169974	0.158778	0.116046	0.0792675	0.225322	0.234593	0.424683	0.21311	0.227884	0.192529	0.17476	0.165945	0.189108	0.146309	0.198736	0.177328	0.172146	0.119699	0.191833	0.146054	0.194807	0.159015	0.138883	0.490978	0.158775	0.181911	0.263311	0.190514	0.205868	0.125077	0.181114	0.194519	0	0.199552	0.127404	0.208802	0.124394	0.143894	0.197031	0.124922	0.306423	0.502461	0.427201	0.250525
	10250	0.428097	0.146805	0.140746	0.136027	0.0992406	0.108522	0.134869	0.1766	0.122144	0.129209	0.559084	0.128875	0.144547	0.100288	0.0870002	0.274644	0.126641	0.109705	0.126273	0.101658	0.114844	0.16894	0.120763	0.120731	0.087201	0.0808743	0.0975281	0.480922	0.0664506	0.0958247	0.377462	0.148167	0.176067	0.249264	0.0990313	0.0734161	0.199552	0	0.119919	0.0770605	0.168162	0.281836	0.0867693	0.0998053	0.225154	0.646691	0.583804	0.137868
	10252	0.388128	0.16558	0.114588	0.0777119	0.0860371	0.117729	0.0935409	0.148796	0.171556	0.179755	0.512016	0.160633	0.171483	0.13491	0.103456	0.231407	0.13405	0.0925646	0.140493	0.100504	0.110909	0.146458	0.119045	0.10347	0.123768	0.0892365	0.0714972	0.486137	0.0871825	0.103986	0.348227	0.114748	0.135844	0.206689	0.109151	0.1146	0.127404	0.119919	0	0.132749	0.0992773	0.232497	0.107855	0.0524336	0.231388	0.604138	0.528664	0.209986
	10253	0.435266	0.190449	0.168906	0.131213	0.103398	0.0933735	0.13352	0.198312	0.146712	0.086705	0.569086	0.0852314	0.107246	0.105295	0.070916	0.262484	0.0836512	0.0891291	0.0897217	0.077474	0.0787413	0.14556	0.0933848	0.0906364	0.0621878	0.0719734	0.104893	0.483165	0.0849163	0.0715847	0.400536	0.139339	0.127166	0.267876	0.105863	0.0703747	0.208802	0.0770605	0.132749	0	0.156173	0.292732	0.0950022	0.117709	0.19285	0.651157	0.583094	0.175898
	10254	0.345189	0.141334	0.132162	0.0753954	0.138916	0.114131	0.0550043	0.12656	0.191946	0.170561	0.473376	0.142906	0.161169	0.139471	0.117077	0.189764	0.12628	0.0961455	0.136588	0.109325	0.114262	0.0928937	0.133067	0.0937267	0.146929	0.107072	0.0950067	0.485223	0.120187	0.13335	0.34246	0.138076	0.159716	0.190091	0.120494	0.13306	0.124394	0.168162	0.0992773	0.156173	0	0.196859	0.146209	0.0884354	0.216767	0.560606	0.490143	0.221045
	10255	0.171793	0.174222	0.204082	0.202139	0.264949	0.239867	0.205752	0.141267	0.262531	0.283834	0.35869	0.273989	0.278834	0.264815	0.245608	0.0740508	0.255205	0.221871	0.247476	0.267325	0.261245	0.166003	0.26238	0.220446	0.268285	0.251417	0.239727	0.492341	0.24791	0.245563	0.178934	0.255334	0.277206	0.080617	0.244263	0.249601	0.143894	0.281836	0.232497	0.292732	0.196859	0	0.274266	0.227054	0.386063	0.386697	0.335659	0.305782
	10256	0.430172	0.199431	0.128694	0.120072	0.0839106	0.119476	0.121943	0.170222	0.163833	0.161728	0.565422	0.154676	0.176261	0.141522	0.105778	0.262729	0.127545	0.118343	0.145918	0.120513	0.118212	0.151587	0.118039	0.123112	0.0850124	0.101008	0.0906278	0.480585	0.0893732	0.103148	0.375675	0.149028	0.143442	0.234673	0.145152	0.10824	0.197031	0.0867693	0.107855	0.0950022	0.146209	0.274266	0	0.104952	0.254192	0.648442	0.579617	0.204517
	10257	0.379112	0.134231	0.0980509	0.0705225	0.0878356	0.0846515	0.0586453	0.128359	0.161196	0.158219	0.501666	0.140272	0.154396	0.112413	0.0868393	0.218295	0.111017	0.0628547	0.122396	0.0865565	0.0920812	0.115287	0.102157	0.0727079	0.112803	0.071472	0.0471165	0.48229	0.0630342	0.0864578	0.344507	0.110371	0.147299	0.194637	0.0845137	0.091647	0.124922	0.0998053	0.0524336	0.117709	0.0884354	0.227054	0.104952	0	0.238525	0.595783	0.523493	0.196071
	10259	0.506511	0.288547	0.313317	0.256349	0.254179	0.235684	0.237636	0.323832	0.187699	0.182819	0.632663	0.197071	0.170884	0.168543	0.202196	0.366002	0.216279	0.219206	0.219252	0.193982	0.206964	0.269384	0.229619	0.224387	0.202629	0.195372	0.232287	0.513787	0.234625	0.241635	0.515381	0.207447	0.254522	0.38529	0.208256	0.212902	0.306423	0.225154	0.231388	0.19285	0.216767	0.386063	0.254192	0.238525	0	0.709857	0.621704	0.202014
	10260	0.233509	0.524352	0.572753	0.56964	0.634523	0.598514	0.567776	0.504835	0.635936	0.634725	0.455892	0.620042	0.61935	0.625553	0.621137	0.397299	0.606944	0.590707	0.609752	0.625348	0.619572	0.526268	0.62628	0.585552	0.645589	0.617877	0.610563	0.759977	0.617632	0.608851	0.344945	0.60292	0.618408	0.42343	0.59242	0.622923	0.502461	0.646691	0.604138	0.651157	0.560606	0.386697	0.648442	0.595783	0.709857	0	0.255053	0.641093
	10261	0.277492	0.46611	0.496115	0.499554	0.562702	0.53095	0.497217	0.442716	0.58017	0.572648	0.436061	0.556682	0.558477	0.561209	0.558029	0.348187	0.538569	0.526261	0.551127	0.555713	0.545543	0.466984	0.56123	0.52096	0.578488	0.548678	0.537614	0.71172	0.550986	0.543402	0.293361	0.538602	0.5606	0.368556	0.529866	0.558878	0.427201	0.583804	0.528664	0.583094	0.490143	0.335659	0.579617	0.523493	0.621704	0.255053	0	0.574784
	10262	0.428868	0.179995	0.234948	0.218264	0.202449	0.170822	0.192498	0.233557	0.0970524	0.165712	0.573007	0.18389	0.162322	0.122891	0.174112	0.322527	0.191551	0.185723	0.189324	0.176561	0.179621	0.218988	0.202671	0.195065	0.173453	0.155951	0.187425	0.494786	0.16714	0.195044	0.41774	0.212994	0.281265	0.299974	0.171937	0.172332	0.250525	0.137868	0.209986	0.175898	0.221045	0.305782	0.204517	0.196071	0.202014	0.641093	0.574784	0
	10263	0.521495	0.44479	0.410126	0.409252	0.409532	0.42106	0.415881	0.435615	0.441232	0.437796	0.654574	0.435919	0.447784	0.428543	0.419893	0.480014	0.413956	0.416379	0.42831	0.415518	0.411905	0.431615	0.419479	0.418533	0.418076	0.412061	0.408341	0.522606	0.414637	0.417808	0.526007	0.428352	0.440325	0.4335	0.427477	0.421486	0.410088	0.417258	0.407925	0.410862	0.42194	0.461122	0.414272	0.414993	0.414789	0.672936	0.539129	0.40293
	10264	0.272775	0.576141	0.623492	0.621494	0.686306	0.650275	0.619545	0.556537	0.687507	0.686432	0.479858	0.671586	0.671063	0.677317	0.672906	0.446531	0.660048	0.642606	0.661666	0.677242	0.671438	0.578027	0.678085	0.6373	0.697522	0.669854	0.662567	0.806237	0.669605	0.660804	0.389977	0.654623	0.670178	0.475358	0.644376	0.674894	0.554157	0.698635	0.657622	0.702928	0.612435	0.436398	0.700322	0.647747	0.762891	0.147761	0.360199	0.695988
	10265	0.417638	0.170528	0.165544	0.143266	0.12277	0.124304	0.133643	0.194576	0.152462	0.164094	0.560918	0.161928	0.176117	0.131524	0.121168	0.274057	0.136556	0.115363	0.133763	0.124017	0.120151	0.163147	0.122343	0.128303	0.125914	0.106032	0.114141	0.492654	0.101302	0.121005	0.381325	0.146307	0.204224	0.262743	0.156678	0.124895	0.187837	0.117719	0.129668	0.130024	0.161261	0.275238	0.131777	0.124009	0.239864	0.630543	0.555565	0.149228
	10101	0.381785	0.140979	0.113497	0.108532	0.119759	0.133173	0.112482	0.168684	0.18333	0.208873	0.507856	0.194374	0.207457	0.16393	0.132325	0.265837	0.162005	0.113958	0.166897	0.138617	0.142612	0.166509	0.153128	0.128815	0.154953	0.119372	0.0944153	0.492992	0.102748	0.128619	0.338244	0.13993	0.195244	0.2148	0.121521	0.132201	0.148296	0.118352	0.0773674	0.162849	0.127942	0.243887	0.12735	0.0682559	0.262354	0.599684	0.523524	0.176125
	10102	0.374329	0.1413	0.17975	0.172708	0.212226	0.156149	0.140456	0.205274	0.213761	0.217974	0.504082	0.195892	0.210376	0.168976	0.169243	0.291233	0.190183	0.155218	0.188023	0.163025	0.167168	0.195329	0.203992	0.158866	0.199539	0.149061	0.162772	0.524076	0.166588	0.190973	0.359598	0.196818	0.257263	0.259576	0.151524	0.178402	0.182313	0.17248	0.170416	0.199394	0.161358	0.281418	0.23094	0.152038	0.25413	0.574639	0.493547	0.186827
	10103	0.204146	0.474676	0.507524	0.497395	0.564282	0.547834	0.519203	0.447827	0.5833	0.589407	0.439814	0.58108	0.583361	0.57992	0.565886	0.366873	0.55674	0.52929	0.560886	0.576385	0.572787	0.480386	0.564518	0.529607	0.588845	0.553707	0.553696	0.734274	0.551688	0.536583	0.269235	0.532512	0.54659	0.368265	0.520323	0.562631	0.443532	0.574313	0.534464	0.578655	0.515673	0.343775	0.576158	0.527164	0.668146	0.134542	0.309174	0.598613
	10104	0.697681	0.519203	0.589404	0.557434	0.55429	0.53081	0.559564	0.590095	0.522509	0.544682	0.803867	0.552246	0.556503	0.533224	0.527848	0.633006	0.539959	0.533858	0.540112	0.533443	0.546521	0.569923	0.544709	0.544613	0.526269	0.511006	0.547139	0.681628	0.516644	0.52585	0.636739	0.524463	0.552933	0.63942	0.510785	0.52226	0.600509	0.487524	0.551449	0.512676	0.571739	0.631277	0.52678	0.538393	0.54744	0.849664	0.807075	0.513366
	10105	0.103647	0.285346	0.326989	0.331583	0.393547	0.36045	0.335395	0.27108	0.398924	0.428717	0.382523	0.418027	0.424389	0.39355	0.394925	0.21944	0.389095	0.361294	0.392863	0.395109	0.390243	0.307284	0.39976	0.361049	0.419412	0.383221	0.372331	0.588026	0.37411	0.385275	0.15306	0.37815	0.423455	0.20271	0.382611	0.403008	0.257184	0.400004	0.371832	0.431882	0.344662	0.177387	0.420497	0.361842	0.514885	0.263068	0.267832	0.402047
	10106	0.405938	0.142509	0.158027	0.142038	0.138004	0.138017	0.150743	0.200923	0.163715	0.18546	0.543189	0.173636	0.187847	0.146387	0.115441	0.295112	0.154473	0.1229	0.160228	0.125056	0.133525	0.190106	0.151565	0.143484	0.13557	0.105981	0.12048	0.504526	0.102115	0.139413	0.364234	0.141086	0.208081	0.255117	0.136469	0.120453	0.181997	0.106135	0.11347	0.142945	0.166269	0.282961	0.149248	0.113568	0.228087	0.62199	0.539159	0.155137
	10107	0.3617	0.170839	0.10898	0.107796	0.161928	0.1865	0.140046	0.174655	0.242464	0.257913	0.483271	0.242592	0.25692	0.212774	0.187006	0.261953	0.213553	0.158285	0.222584	0.185494	0.193524	0.197998	0.203891	0.165689	0.211774	0.172599	0.149619	0.502425	0.15678	0.175128	0.302203	0.179855	0.202739	0.207313	0.162069	0.191454	0.12034	0.164419	0.1069	0.210012	0.147697	0.233049	0.183807	0.11322	0.302343	0.57601	0.496212	0.23261
	10108	0.430658	0.236086	0.19471	0.175478	0.164899	0.226888	0.208938	0.235098	0.241028	0.269953	0.566106	0.269188	0.284016	0.234867	0.206089	0.329115	0.245793	0.210636	0.252487	0.214483	0.22227	0.259957	0.222486	0.224726	0.206211	0.196172	0.181563	0.50294	0.179543	0.206645	0.380305	0.21864	0.242302	0.273509	0.212875	0.203397	0.22366	0.162885	0.160085	0.207325	0.221144	0.305141	0.175069	0.175105	0.313147	0.646033	0.574644	0.212854
	10109	0.390996	0.127682	0.134439	0.13165	0.132958	0.125134	0.132737	0.185944	0.166426	0.193496	0.525739	0.176303	0.192683	0.14869	0.117982	0.284604	0.145169	0.114931	0.14981	0.127096	0.132231	0.182263	0.153461	0.133622	0.140598	0.103912	0.103245	0.500013	0.094312	0.126882	0.351143	0.138483	0.214866	0.233389	0.117393	0.115746	0.16915	0.102681	0.10084	0.147746	0.150596	0.26299	0.145906	0.0970653	0.245646	0.608466	0.53118	0.14569
	10110	0.370889	0.134434	0.10062	0.0972075	0.115149	0.133055	0.104128	0.152788	0.188158	0.213997	0.493951	0.196659	0.211321	0.167519	0.136672	0.250827	0.16239	0.109708	0.171243	0.140779	0.147815	0.156449	0.157145	0.121508	0.159621	0.123281	0.0992306	0.49029	0.106931	0.131033	0.332548	0.14264	0.19944	0.203876	0.121159	0.135321	0.1397	0.124677	0.0811877	0.16884	0.118452	0.228429	0.128551	0.0711606	0.277559	0.588759	0.516868	0.182723
	10111	0.336259	0.111602	0.129256	0.134448	0.171365	0.160277	0.117905	0.148455	0.216589	0.238966	0.461981	0.222765	0.234584	0.192724	0.16408	0.246935	0.193721	0.145315	0.199511	0.173734	0.17559	0.151885	0.186863	0.148941	0.187503	0.158234	0.13092	0.508885	0.146149	0.177265	0.31632	0.185903	0.251945	0.195417	0.160671	0.171629	0.136546	0.169255	0.143575	0.214278	0.125238	0.22848	0.180879	0.12359	0.309502	0.55049	0.477047	0.209434
	10112	0.36133	0.130465	0.118534	0.104943	0.14594	0.151512	0.110133	0.166884	0.202942	0.226033	0.49388	0.210776	0.225247	0.181628	0.153545	0.261305	0.179023	0.125455	0.1879	0.162955	0.16051	0.161679	0.170965	0.133647	0.175829	0.137219	0.114771	0.497396	0.12088	0.150491	0.318937	0.156233	0.217328	0.209642	0.134669	0.157097	0.140126	0.14037	0.107857	0.183131	0.124758	0.241854	0.15823	0.0936614	0.280613	0.57717	0.497578	0.184611
	10113	0.361274	0.131008	0.105834	0.097957	0.130854	0.146975	0.107273	0.158726	0.199094	0.223013	0.483387	0.209417	0.220916	0.177139	0.147323	0.255014	0.177387	0.118888	0.182255	0.153339	0.159482	0.161932	0.16707	0.128786	0.168877	0.133614	0.109728	0.494399	0.118318	0.140609	0.319738	0.152495	0.204171	0.19943	0.124242	0.146253	0.138493	0.133974	0.0855318	0.17699	0.119804	0.233893	0.13739	0.0774092	0.284936	0.579247	0.505807	0.196928
	10114	0.411431	0.155558	0.160875	0.164238	0.147085	0.153717	0.161158	0.214044	0.172824	0.200053	0.545909	0.191131	0.207288	0.157689	0.131575	0.310786	0.170455	0.144243	0.175239	0.139802	0.147385	0.207993	0.162308	0.163376	0.146813	0.123439	0.129531	0.498038	0.11769	0.161511	0.378046	0.170489	0.240601	0.26072	0.154968	0.132254	0.196023	0.11917	0.140679	0.162805	0.178553	0.289209	0.15728	0.135638	0.245754	0.62767	0.537407	0.151688
	10115	0.375411	0.117424	0.121831	0.113349	0.131732	0.119888	0.111216	0.169365	0.178379	0.195592	0.49804	0.179821	0.193159	0.148554	0.124769	0.262792	0.149264	0.0987452	0.160422	0.124648	0.132116	0.163764	0.145588	0.112307	0.147753	0.107093	0.101409	0.49508	0.0915409	0.121634	0.339046	0.125023	0.209219	0.213929	0.103824	0.125399	0.151832	0.112572	0.0887909	0.153533	0.132681	0.24839	0.145462	0.070557	0.257322	0.593276	0.519854	0.164509
	10116	0.417069	0.160328	0.163429	0.158509	0.134802	0.156414	0.163996	0.216097	0.147684	0.178716	0.549295	0.176656	0.192059	0.142793	0.126139	0.31493	0.176808	0.143618	0.173023	0.138432	0.152957	0.213665	0.165872	0.164333	0.135125	0.111388	0.131046	0.502824	0.117842	0.154104	0.370742	0.162199	0.225142	0.256383	0.119401	0.119935	0.201063	0.0871336	0.124643	0.136206	0.181704	0.289612	0.133919	0.123054	0.227419	0.63417	0.557866	0.136926
	10117	0.329815	0.1131	0.117264	0.0989278	0.142851	0.155629	0.102229	0.135378	0.211338	0.23039	0.44912	0.215787	0.229067	0.185499	0.158027	0.230511	0.184869	0.12743	0.192443	0.160459	0.167935	0.138072	0.175162	0.13523	0.181191	0.140511	0.12111	0.495164	0.127289	0.150924	0.292626	0.162352	0.218394	0.178696	0.134874	0.15998	0.119676	0.144525	0.10078	0.187483	0.108372	0.213245	0.160446	0.088096	0.295352	0.548953	0.477228	0.199531
	10118	0.423136	0.181222	0.196661	0.185503	0.163918	0.176316	0.186647	0.233017	0.194952	0.227725	0.564857	0.220763	0.23879	0.189662	0.170204	0.331572	0.196561	0.175085	0.205455	0.175536	0.174065	0.228923	0.190326	0.191484	0.17171	0.157116	0.160145	0.502762	0.143624	0.172204	0.344397	0.184578	0.225133	0.283232	0.182278	0.170712	0.222961	0.132456	0.168166	0.173964	0.209839	0.308384	0.154568	0.161697	0.291622	0.638404	0.565401	0.162777
	10119	0.360126	0.117248	0.10818	0.0967274	0.133862	0.136795	0.0985786	0.158642	0.195653	0.216483	0.498396	0.20112	0.214251	0.167164	0.146462	0.251169	0.166683	0.117159	0.178543	0.154666	0.149653	0.153142	0.161538	0.121147	0.165985	0.125721	0.108722	0.49891	0.108582	0.132648	0.317625	0.140966	0.207704	0.207696	0.123557	0.147193	0.134307	0.126711	0.0992976	0.171893	0.123674	0.237116	0.146714	0.082204	0.271789	0.578736	0.503059	0.180968
	10120	0.374609	0.136176	0.160973	0.147299	0.172917	0.117432	0.123405	0.178471	0.184486	0.190702	0.511919	0.174472	0.18872	0.146445	0.146236	0.261891	0.145632	0.118857	0.158326	0.141575	0.131903	0.163826	0.166432	0.129232	0.172151	0.133708	0.13155	0.498098	0.123337	0.146898	0.366198	0.156338	0.237776	0.246543	0.14386	0.151581	0.183994	0.151373	0.153224	0.178814	0.152823	0.252189	0.191998	0.126068	0.252577	0.589125	0.508993	0.159689
	10121	0.407864	0.154924	0.142339	0.126315	0.116255	0.133358	0.133405	0.189124	0.159228	0.186954	0.535105	0.177676	0.191782	0.141146	0.117984	0.284091	0.152403	0.119072	0.163007	0.120429	0.127259	0.183192	0.135451	0.133723	0.134715	0.103838	0.104424	0.490986	0.0847452	0.117865	0.33695	0.133465	0.179177	0.241826	0.114502	0.112476	0.178601	0.0844392	0.0937212	0.131209	0.150843	0.26888	0.103913	0.0932344	0.245705	0.625846	0.551255	0.155172
	10122	0.358008	0.120773	0.0963083	0.0976968	0.134927	0.139793	0.105245	0.141128	0.194556	0.224696	0.495987	0.208187	0.223008	0.178536	0.157725	0.240714	0.168768	0.127404	0.178883	0.170643	0.161581	0.148299	0.172449	0.132465	0.173563	0.138337	0.121332	0.48568	0.121278	0.144715	0.319811	0.171877	0.213785	0.190682	0.148501	0.156959	0.138338	0.141499	0.11554	0.184615	0.126989	0.222328	0.150895	0.103269	0.310596	0.574501	0.501911	0.181232
	10123	0.370148	0.129236	0.105886	0.0948326	0.121157	0.11785	0.101954	0.149425	0.165627	0.198057	0.50491	0.183901	0.197224	0.154131	0.1249	0.247756	0.148628	0.0958074	0.157185	0.141417	0.139797	0.147489	0.143741	0.105217	0.143475	0.11077	0.0970082	0.495889	0.0936925	0.109129	0.314636	0.115721	0.184581	0.203697	0.101031	0.123258	0.143102	0.104726	0.0887507	0.146219	0.123637	0.228695	0.109882	0.0767952	0.262015	0.588217	0.518173	0.174597
	10124	0.389659	0.137977	0.120449	0.0982439	0.111606	0.104778	0.101102	0.15691	0.162207	0.176526	0.511176	0.164508	0.178636	0.132007	0.106437	0.248715	0.12431	0.0950996	0.141867	0.108511	0.116063	0.149348	0.124513	0.102722	0.136497	0.0907726	0.0808407	0.483711	0.0696256	0.0862784	0.332774	0.123675	0.166977	0.216168	0.101153	0.104786	0.164924	0.0840342	0.0833287	0.125929	0.129252	0.246996	0.106623	0.0586644	0.264581	0.606371	0.533372	0.173306
	10125	0.390371	0.130575	0.123352	0.0861773	0.101276	0.0713529	0.0878061	0.142991	0.12728	0.129746	0.517374	0.111845	0.129657	0.089178	0.0598834	0.224796	0.0780541	0.0548758	0.0900502	0.0670076	0.0791808	0.115208	0.0918038	0.0706312	0.0900753	0.0499801	0.0683227	0.481571	0.0492689	0.0616764	0.351456	0.10087	0.151629	0.215632	0.075755	0.0685381	0.160564	0.0677926	0.0783927	0.0858681	0.117596	0.23886	0.0976312	0.060135	0.231865	0.608507	0.542809	0.16657
	10126	0.12029	0.409183	0.448047	0.448677	0.510933	0.47517	0.444324	0.381164	0.516511	0.512769	0.364882	0.4961	0.497014	0.50255	0.498368	0.272696	0.48468	0.467285	0.486535	0.501939	0.495939	0.403398	0.504066	0.462039	0.524266	0.49583	0.4876	0.637074	0.494704	0.485548	0.258054	0.496599	0.49886	0.302837	0.47307	0.501379	0.382743	0.525773	0.486843	0.528391	0.440886	0.266187	0.525157	0.473281	0.603159	0.174031	0.292091	0.530154
	10127	0.387399	0.134811	0.12487	0.100342	0.107594	0.0976503	0.0991087	0.157075	0.148916	0.163542	0.516777	0.148036	0.1614	0.119637	0.0888862	0.24661	0.110152	0.0764069	0.124105	0.10439	0.105152	0.141843	0.117073	0.0909702	0.106094	0.0765983	0.0774655	0.481449	0.0695024	0.0848819	0.329532	0.106803	0.152707	0.206644	0.0866147	0.0844483	0.168383	0.0864902	0.0789091	0.11612	0.123616	0.237416	0.0934133	0.0655956	0.244228	0.605869	0.53642	0.17851
	10128	0.407282	0.153743	0.144953	0.122848	0.10265	0.0983349	0.120362	0.168126	0.102895	0.0915785	0.53865	0.0893902	0.0978735	0.0669907	0.0511978	0.243812	0.0997959	0.0808349	0.0905809	0.0771304	0.0872279	0.141908	0.0880246	0.093413	0.077978	0.0573773	0.080628	0.480927	0.0610742	0.0821111	0.378585	0.137486	0.153267	0.224377	0.06876	0.0466016	0.190361	0.0572591	0.11301	0.0777135	0.13901	0.252842	0.102221	0.0919991	0.207866	0.625917	0.56318	0.151826
	10129	0.248506	0.114395	0.164144	0.140966	0.190237	0.167518	0.124744	0.0976221	0.225797	0.224883	0.367309	0.215285	0.225384	0.190676	0.176887	0.124793	0.185701	0.154895	0.190172	0.178976	0.181742	0.107838	0.193128	0.149058	0.210945	0.176284	0.162846	0.483658	0.167767	0.172468	0.245492	0.20488	0.228786	0.103856	0.169038	0.181075	0.121447	0.196964	0.164871	0.220235	0.131893	0.121087	0.207013	0.144558	0.322614	0.464605	0.406875	0.235631
	10130	0.34299	0.0867788	0.103534	0.0969721	0.124681	0.0867399	0.0726925	0.106821	0.14922	0.15128	0.4704	0.137389	0.148303	0.116198	0.0805111	0.192453	0.10226	0.066226	0.112084	0.0979705	0.102846	0.088268	0.112279	0.0710012	0.108028	0.0901305	0.0809812	0.480157	0.0795299	0.0939142	0.328743	0.131238	0.186228	0.163139	0.097324	0.0784465	0.143014	0.100352	0.114951	0.13222	0.0955712	0.193799	0.13141	0.0786286	0.259206	0.560916	0.499047	0.183553
	10131	0.369988	0.104185	0.149148	0.125793	0.159577	0.110326	0.116222	0.157074	0.0915196	0.123814	0.504766	0.134869	0.122008	0.0865561	0.0940898	0.231624	0.127427	0.0874667	0.117047	0.130038	0.131748	0.130707	0.140807	0.0934885	0.11287	0.0930871	0.118901	0.48422	0.112231	0.120558	0.350368	0.132593	0.20488	0.193945	0.0835844	0.0986538	0.171031	0.112201	0.128722	0.143744	0.135254	0.2147	0.149197	0.11271	0.218039	0.58647	0.527994	0.138687
	10132	0.391638	0.120713	0.125567	0.0951529	0.0967336	0.0831732	0.0961419	0.152559	0.124946	0.138193	0.519575	0.126827	0.136261	0.0934689	0.060983	0.232576	0.0938304	0.0641658	0.0964148	0.0839137	0.0938003	0.126845	0.10051	0.0820052	0.0845547	0.0540648	0.0697921	0.479776	0.0541127	0.0622035	0.350999	0.0989748	0.158523	0.207595	0.078336	0.057911	0.171104	0.0673029	0.0718306	0.0968045	0.121564	0.235362	0.0930904	0.0643566	0.229808	0.609119	0.543825	0.169545
	10133	0.146021	0.210008	0.245478	0.233138	0.296827	0.264967	0.229927	0.163814	0.315131	0.300477	0.353344	0.283429	0.286282	0.288458	0.283303	0.0797153	0.273604	0.252385	0.271867	0.289137	0.284352	0.192204	0.290051	0.248023	0.309495	0.280257	0.272785	0.498723	0.280019	0.276116	0.17636	0.293493	0.292946	0.126697	0.262926	0.286718	0.185261	0.313557	0.273234	0.315349	0.226727	0.078128	0.311192	0.25928	0.401424	0.356592	0.30635	0.328576
	10134	0.32216	0.0848283	0.14278	0.126638	0.165128	0.106946	0.0945534	0.112317	0.141548	0.139924	0.462162	0.12417	0.134536	0.10874	0.101734	0.175558	0.119284	0.086036	0.105444	0.129072	0.12781	0.0809707	0.135908	0.0868953	0.126841	0.0983959	0.120386	0.479766	0.118721	0.119632	0.320742	0.158738	0.19973	0.15822	0.0986271	0.101976	0.143094	0.12496	0.156164	0.13738	0.118991	0.184531	0.168773	0.118662	0.253044	0.541899	0.484866	0.17294
	10135	0.0827246	0.260802	0.292669	0.290559	0.349825	0.320043	0.285042	0.228774	0.371688	0.357196	0.354568	0.33815	0.337427	0.343127	0.337159	0.121318	0.332667	0.306248	0.326025	0.342442	0.335939	0.249435	0.342823	0.304044	0.363158	0.335052	0.326462	0.502966	0.336547	0.333133	0.193027	0.353064	0.345235	0.159637	0.319905	0.342197	0.227114	0.36731	0.325421	0.371917	0.280153	0.122273	0.368443	0.314928	0.453138	0.294997	0.271641	0.379748
	10136	0.371997	0.104207	0.12586	0.101563	0.129487	0.0916407	0.0917161	0.142825	0.10891	0.13302	0.504198	0.119787	0.129163	0.0867984	0.0798639	0.225921	0.115049	0.0651107	0.10568	0.109017	0.110882	0.124806	0.123328	0.0803528	0.110643	0.0643385	0.0903379	0.480245	0.0764004	0.0977677	0.34244	0.122499	0.185905	0.197628	0.0591287	0.0777401	0.15746	0.0781956	0.10705	0.119871	0.121159	0.221803	0.135532	0.0771705	0.228474	0.590308	0.532765	0.149094
	10137	0.117175	0.222552	0.272987	0.254628	0.311386	0.281488	0.249649	0.182348	0.325646	0.323054	0.357668	0.30397	0.305411	0.308428	0.299907	0.0856817	0.295418	0.270076	0.287698	0.307268	0.299787	0.209255	0.306522	0.26764	0.326006	0.299322	0.288359	0.496281	0.299527	0.293817	0.186258	0.317853	0.316338	0.152639	0.28347	0.302847	0.220488	0.328638	0.29256	0.334593	0.245015	0.100346	0.326299	0.280208	0.424927	0.332911	0.284421	0.340967
	10138	0.365168	0.107111	0.111888	0.0849584	0.121526	0.0870954	0.0794865	0.138416	0.146944	0.153917	0.491884	0.142591	0.15462	0.112724	0.0825434	0.222815	0.110933	0.0658332	0.118623	0.0901217	0.106532	0.123411	0.11662	0.0742392	0.110659	0.0710482	0.0818792	0.481894	0.0673741	0.0946203	0.331431	0.124597	0.180069	0.183962	0.0779121	0.0842509	0.149421	0.0900456	0.0953305	0.118095	0.100286	0.220079	0.123638	0.0585078	0.24847	0.583585	0.515075	0.168986
	10139	0.379553	0.16315	0.205054	0.172985	0.202162	0.147122	0.156644	0.182477	0.178383	0.202295	0.521784	0.192508	0.20081	0.174641	0.153737	0.250622	0.158944	0.13072	0.158558	0.173494	0.168151	0.161139	0.169498	0.135802	0.176777	0.156988	0.155456	0.491208	0.154449	0.150511	0.372807	0.167744	0.231175	0.236686	0.166937	0.163584	0.212811	0.186275	0.17234	0.198139	0.174378	0.237074	0.195317	0.152522	0.303889	0.597711	0.546101	0.214415
	10140	0.413575	0.18744	0.221	0.193331	0.195083	0.185092	0.205027	0.243778	0.179038	0.208809	0.560071	0.208167	0.212967	0.179485	0.15093	0.315027	0.191008	0.164073	0.182804	0.180857	0.188396	0.218021	0.183934	0.18125	0.154529	0.15232	0.181504	0.512227	0.155976	0.162336	0.350053	0.168852	0.22337	0.270214	0.165579	0.153804	0.247465	0.145526	0.172783	0.169058	0.215397	0.297938	0.134792	0.1771	0.279945	0.623707	0.564425	0.208793
	10141	0.381415	0.124776	0.127188	0.113635	0.12636	0.0691692	0.0966222	0.142501	0.115035	0.109237	0.518942	0.0941804	0.108124	0.0797147	0.0689846	0.22	0.0791437	0.0590884	0.0787514	0.0887301	0.0865498	0.105473	0.102666	0.06891	0.0922512	0.0589239	0.0904426	0.482735	0.0725686	0.0736807	0.351356	0.118458	0.162855	0.216023	0.0733502	0.0700912	0.166613	0.0767682	0.119802	0.0895616	0.129429	0.234345	0.12429	0.0839531	0.226625	0.597076	0.534122	0.156662
	10142	0.401395	0.155553	0.177134	0.125156	0.143466	0.109335	0.130248	0.186847	0.0916637	0.0917578	0.540374	0.0994317	0.0892903	0.0602431	0.0805826	0.239962	0.102066	0.0892298	0.104066	0.10095	0.106401	0.138562	0.110925	0.101153	0.103239	0.0655412	0.116575	0.482722	0.0863693	0.0923902	0.362096	0.126442	0.154128	0.241646	0.064907	0.0856108	0.194792	0.0850517	0.119488	0.0902794	0.146071	0.258983	0.123856	0.110854	0.193092	0.61873	0.554931	0.143444
	10143	0.254211	0.108196	0.188825	0.166536	0.211585	0.157749	0.130157	0.100635	0.216134	0.193769	0.396224	0.182591	0.188326	0.175043	0.170045	0.120195	0.168709	0.141634	0.158622	0.175252	0.170327	0.0938311	0.175202	0.134831	0.193567	0.168996	0.166216	0.485441	0.168811	0.163398	0.275588	0.201609	0.225854	0.121998	0.164697	0.173641	0.141488	0.199208	0.196082	0.202068	0.139924	0.134726	0.214936	0.156317	0.307128	0.473301	0.418498	0.236298
	10144	0.378984	0.120214	0.12681	0.0843724	0.119475	0.074426	0.0810784	0.145396	0.119348	0.125991	0.508404	0.108481	0.125418	0.0879266	0.0713932	0.225836	0.0922922	0.058555	0.103837	0.08577	0.0964153	0.117653	0.110563	0.0744765	0.0999068	0.0439385	0.0770604	0.482459	0.0694106	0.0869357	0.350262	0.102279	0.171639	0.211548	0.0534018	0.0711298	0.148999	0.0804608	0.0909274	0.0962976	0.0999775	0.228755	0.119676	0.0613286	0.206352	0.596819	0.527029	0.153216
	10145	0.132347	0.208442	0.258639	0.23756	0.296527	0.263546	0.232864	0.171024	0.309543	0.304847	0.355593	0.285769	0.286837	0.290792	0.283457	0.0682073	0.275011	0.25309	0.271823	0.290107	0.28349	0.190658	0.289645	0.251307	0.309425	0.282349	0.272643	0.487401	0.282024	0.277365	0.1843	0.300733	0.295675	0.142688	0.27185	0.28639	0.204133	0.315186	0.275336	0.319433	0.227542	0.0869892	0.311973	0.263316	0.408984	0.346284	0.297563	0.332057
	10146	0.208781	0.143988	0.201229	0.194857	0.22739	0.183551	0.159183	0.115184	0.24154	0.234947	0.356683	0.214302	0.219661	0.214615	0.201203	0.0793265	0.199742	0.178557	0.195479	0.210109	0.202197	0.117173	0.209369	0.17329	0.226837	0.209228	0.188665	0.485155	0.20094	0.194223	0.23183	0.241004	0.258468	0.093805	0.210925	0.204972	0.169733	0.230256	0.225221	0.241552	0.168177	0.0890431	0.228613	0.188888	0.36123	0.426674	0.376303	0.262755
	10147	0.374449	0.139136	0.138968	0.107148	0.127559	0.0696706	0.0876249	0.147084	0.135	0.0937207	0.511044	0.0699492	0.0916663	0.0789166	0.066904	0.201413	0.0696975	0.0459867	0.0670633	0.0869204	0.0847571	0.0933987	0.0968249	0.0511722	0.0865673	0.0564345	0.0905854	0.481735	0.0834469	0.0831651	0.374023	0.115956	0.140985	0.21842	0.064134	0.0721992	0.166146	0.104661	0.125113	0.0834634	0.114981	0.239295	0.131578	0.0899589	0.203472	0.591511	0.528311	0.179054
	10148	0.200725	0.50076	0.547833	0.546134	0.611095	0.574743	0.544461	0.477248	0.612281	0.611029	0.412074	0.595915	0.596057	0.601754	0.597506	0.369776	0.585304	0.567178	0.58636	0.602205	0.596255	0.502377	0.602698	0.56176	0.622025	0.595108	0.587585	0.731576	0.594093	0.585338	0.3298	0.583035	0.595323	0.399633	0.569121	0.599358	0.478549	0.623073	0.582912	0.627463	0.536932	0.360881	0.624725	0.572309	0.689358	0.128772	0.321992	0.622545
	10149	0.0750259	0.360432	0.395997	0.399937	0.458579	0.42549	0.395207	0.330915	0.465392	0.46644	0.363615	0.445961	0.447677	0.452653	0.447038	0.223717	0.436576	0.414916	0.434862	0.45166	0.444874	0.352706	0.452416	0.412093	0.472068	0.444897	0.43503	0.585852	0.444078	0.437328	0.228308	0.452405	0.453172	0.252081	0.424115	0.449031	0.334677	0.474291	0.435625	0.480712	0.388847	0.214838	0.474147	0.424531	0.561406	0.188502	0.282471	0.480755
	10150	0.410732	0.149542	0.124132	0.126072	0.090676	0.100416	0.111677	0.169796	0.128736	0.12437	0.531113	0.117585	0.130631	0.0945131	0.0578428	0.254189	0.106506	0.0832107	0.104263	0.0674956	0.0829068	0.150883	0.0885741	0.0972842	0.0715138	0.0668966	0.0715688	0.482758	0.0623159	0.0905939	0.380208	0.139866	0.160917	0.218447	0.102691	0.0575806	0.181077	0.0717071	0.091557	0.0878083	0.13159	0.254855	0.0903135	0.0723478	0.224557	0.62856	0.559051	0.172137
	10151	0.320915	0.101325	0.130921	0.107666	0.145151	0.103966	0.0646569	0.0974822	0.177075	0.150252	0.453038	0.130266	0.141443	0.12503	0.0998137	0.159518	0.115277	0.0744709	0.106523	0.113204	0.106728	0.0631538	0.113284	0.0681246	0.128475	0.107255	0.0940825	0.480948	0.107701	0.111358	0.322903	0.144795	0.170264	0.158615	0.107481	0.109029	0.122647	0.150038	0.128903	0.14078	0.0830313	0.176897	0.150849	0.0925357	0.25221	0.53682	0.474969	0.212097
	202005	0.359354	0.206492	0.096982	0.129096	0.133726	0.154829	0.14497	0.168295	0.261077	0.230564	0.475876	0.211419	0.236322	0.219516	0.182714	0.254935	0.17041	0.163034	0.193342	0.183561	0.159947	0.174641	0.196027	0.153316	0.194971	0.186718	0.150661	0.506171	0.160917	0.142632	0.32088	0.207578	0.200942	0.200041	0.201453	0.164339	0.167502	0.200479	0.156516	0.195411	0.178651	0.250975	0.183431	0.150666	0.34372	0.565214	0.488373	0.294969
	202007	0.35837	0.132697	0.0800301	0.0670693	0.102968	0.13122	0.0826883	0.123743	0.186402	0.207914	0.487725	0.187075	0.200223	0.158203	0.128319	0.221799	0.160543	0.104103	0.161596	0.136704	0.138835	0.140954	0.149291	0.11025	0.152863	0.117043	0.0904112	0.479577	0.102646	0.123684	0.309683	0.151192	0.164894	0.169464	0.121562	0.135081	0.114244	0.115373	0.0703802	0.157988	0.100989	0.210607	0.12233	0.0701757	0.285056	0.575982	0.504992	0.200643
	202013	0.449808	0.195068	0.160588	0.124381	0.0948652	0.124442	0.127121	0.193756	0.171393	0.146781	0.579308	0.142717	0.165631	0.133469	0.106697	0.282784	0.119006	0.111215	0.138354	0.104975	0.109262	0.169747	0.117679	0.111399	0.092877	0.0931091	0.0956875	0.480493	0.0962068	0.101528	0.40295	0.141086	0.158215	0.266891	0.149849	0.109657	0.20378	0.0987724	0.112071	0.0982934	0.155316	0.301284	0.0901258	0.103257	0.200778	0.667619	0.591975	0.204484
	202017	0.257139	0.561711	0.608935	0.607089	0.672193	0.635777	0.605557	0.5409	0.673023	0.671974	0.466419	0.656998	0.65713	0.662855	0.658584	0.430935	0.646286	0.628278	0.647463	0.663304	0.657354	0.563467	0.663769	0.622827	0.683128	0.656207	0.648668	0.792497	0.655193	0.646366	0.376863	0.640974	0.655693	0.460724	0.629974	0.660456	0.539668	0.684173	0.643987	0.688525	0.597995	0.421972	0.685787	0.633312	0.749593	0.141952	0.352494	0.683645
	202024	0.303415	0.184249	0.140954	0.165636	0.192691	0.207728	0.171883	0.138706	0.276153	0.27714	0.418936	0.258149	0.273351	0.252732	0.208878	0.215873	0.220693	0.185605	0.232744	0.222391	0.214097	0.15206	0.227659	0.185212	0.21768	0.215292	0.18997	0.510295	0.205504	0.204812	0.288372	0.230503	0.255736	0.14501	0.221528	0.204726	0.132034	0.244142	0.184398	0.245255	0.187599	0.193084	0.193029	0.181874	0.354667	0.512086	0.437024	0.312938
	202032	0.3323	0.143194	0.094167	0.0962509	0.12416	0.13786	0.114716	0.117516	0.22543	0.189881	0.455684	0.176695	0.196652	0.187193	0.14437	0.192302	0.137188	0.123077	0.155559	0.155705	0.148604	0.112888	0.160165	0.110487	0.159759	0.154108	0.131498	0.490855	0.126531	0.101908	0.303965	0.166714	0.168999	0.169313	0.152572	0.129968	0.138139	0.15789	0.133529	0.158382	0.1358	0.191416	0.155974	0.117945	0.307055	0.546649	0.479339	0.254427
	202039	0.372196	0.13368	0.0814707	0.0892834	0.0935323	0.110636	0.0846048	0.128973	0.178124	0.186773	0.497774	0.166003	0.179642	0.140501	0.112016	0.229745	0.141191	0.0902084	0.145738	0.113434	0.11869	0.139532	0.127569	0.100453	0.13446	0.104916	0.0688211	0.482286	0.0852895	0.114065	0.339489	0.144281	0.169102	0.187256	0.116818	0.114101	0.130104	0.111365	0.0701836	0.149555	0.107254	0.223044	0.115167	0.0489096	0.270883	0.590311	0.516594	0.190399
	202040	0.360441	0.116435	0.0838059	0.0784873	0.102501	0.108156	0.0637214	0.120524	0.166619	0.184709	0.483807	0.164812	0.177213	0.134999	0.107006	0.217907	0.137043	0.0809222	0.140699	0.111562	0.118878	0.120941	0.124417	0.0886163	0.131613	0.0959961	0.0700839	0.480907	0.0879026	0.113659	0.33296	0.13187	0.182073	0.177696	0.108577	0.111746	0.119921	0.117336	0.069248	0.149348	0.0894615	0.209805	0.115421	0.0478139	0.262186	0.578118	0.508639	0.189551
	202044	0.381206	0.167921	0.0809789	0.0895053	0.102944	0.12778	0.122065	0.137428	0.183197	0.201379	0.508097	0.189719	0.200902	0.159238	0.128772	0.231816	0.153245	0.113556	0.162098	0.139082	0.145732	0.161349	0.146948	0.128315	0.146131	0.123763	0.0980581	0.48003	0.0985845	0.119231	0.316811	0.151501	0.145868	0.192632	0.139189	0.126982	0.141131	0.111946	0.0863449	0.157498	0.143643	0.225097	0.100567	0.0803853	0.297994	0.599461	0.529036	0.221894
	202054	0.372043	0.152158	0.0925076	0.0731151	0.0894027	0.108411	0.0852158	0.125976	0.188524	0.184119	0.491498	0.162895	0.181789	0.142627	0.123485	0.212053	0.131558	0.0847967	0.148797	0.120807	0.116022	0.127208	0.134975	0.0903184	0.13791	0.103873	0.0850635	0.484779	0.0999582	0.108171	0.347469	0.128053	0.157006	0.203546	0.118382	0.121108	0.134417	0.136234	0.0660454	0.143831	0.115443	0.231607	0.117928	0.0575627	0.257413	0.5884	0.51149	0.222759
	202057	0.186776	0.162189	0.174536	0.191002	0.238993	0.209035	0.181819	0.117797	0.274237	0.280312	0.352357	0.258935	0.27108	0.24383	0.244126	0.0880342	0.239329	0.213873	0.24351	0.247389	0.235165	0.154717	0.257701	0.21113	0.268088	0.236586	0.219245	0.488739	0.22511	0.230911	0.196085	0.269149	0.275293	0.0780975	0.250923	0.24766	0.134786	0.256406	0.235461	0.281391	0.20807	0.0726888	0.265074	0.208683	0.394669	0.401773	0.343516	0.287614
	202062	0.380223	0.120261	0.108843	0.102217	0.111209	0.108416	0.101245	0.156686	0.164728	0.185417	0.505539	0.170605	0.18375	0.138714	0.109985	0.252489	0.137194	0.0916131	0.14397	0.117492	0.124795	0.152246	0.128256	0.102911	0.133211	0.0943167	0.0841511	0.481897	0.0801948	0.100274	0.336448	0.122345	0.188005	0.200566	0.101937	0.110861	0.153184	0.0916058	0.0800868	0.14047	0.123417	0.237689	0.112771	0.0626223	0.267063	0.598818	0.528799	0.166228
	202068	0.394908	0.154756	0.107065	0.103916	0.0751145	0.0773817	0.0965726	0.148523	0.152507	0.135593	0.526531	0.121784	0.144372	0.112913	0.0816683	0.244229	0.0910613	0.0807835	0.112073	0.0906491	0.0749105	0.136747	0.0914516	0.086918	0.102727	0.0763275	0.0572102	0.48228	0.046197	0.0525972	0.349922	0.119845	0.130355	0.214302	0.0956278	0.0661677	0.170863	0.0756138	0.0916566	0.0867666	0.131384	0.247444	0.0919206	0.0691739	0.254828	0.613284	0.544762	0.177874
	202070	0.378995	0.125106	0.113837	0.0842811	0.101171	0.0905875	0.0840551	0.146575	0.143815	0.161377	0.50434	0.145006	0.159076	0.116929	0.0852878	0.236901	0.111188	0.0624535	0.118135	0.0944753	0.0991242	0.131615	0.110901	0.0772439	0.106363	0.0722032	0.0702575	0.484094	0.0640409	0.0840062	0.338286	0.0995695	0.170593	0.199738	0.0733522	0.0871067	0.144326	0.0877408	0.0619423	0.111142	0.10579	0.227738	0.105498	0.0479273	0.235533	0.59747	0.528106	0.171141
	202074	0.409526	0.1474	0.119033	0.114155	0.0770163	0.0924465	0.108833	0.156629	0.134576	0.137122	0.53625	0.130127	0.144827	0.100061	0.0707721	0.256223	0.109273	0.0842674	0.113314	0.0763758	0.0892149	0.152047	0.0936789	0.0979977	0.0831643	0.0694997	0.0664434	0.481249	0.0482144	0.0812869	0.364543	0.12673	0.157479	0.219842	0.100919	0.0637771	0.179255	0.0522029	0.0856696	0.091668	0.140474	0.256408	0.0813082	0.0692593	0.23978	0.627958	0.560177	0.163617
	202076	0.397669	0.140519	0.104775	0.120126	0.101826	0.118937	0.107361	0.16122	0.162321	0.182701	0.521258	0.166896	0.177931	0.133004	0.102071	0.257605	0.138866	0.107891	0.146098	0.109909	0.114245	0.156977	0.123702	0.119101	0.122171	0.0946528	0.073659	0.481486	0.0767841	0.117486	0.370505	0.151809	0.189707	0.212272	0.131826	0.103592	0.16347	0.105348	0.0888678	0.149604	0.134442	0.251155	0.104638	0.0696407	0.266222	0.616053	0.541099	0.177455
	202077	0.381339	0.118024	0.103477	0.0997372	0.107081	0.102254	0.0977023	0.148043	0.161035	0.179568	0.507902	0.162209	0.177504	0.133636	0.105164	0.247997	0.130676	0.0877193	0.137469	0.114528	0.118289	0.145365	0.124285	0.0986316	0.127782	0.090521	0.0797631	0.481561	0.0738797	0.0949649	0.339987	0.120355	0.185031	0.197357	0.0995683	0.105587	0.155141	0.0891186	0.0820911	0.134441	0.123851	0.236751	0.112096	0.0627615	0.268606	0.599243	0.531261	0.164083
	202081	0.376367	0.129926	0.12558	0.093387	0.119994	0.108382	0.0933154	0.158854	0.161213	0.173058	0.491257	0.161533	0.171332	0.132779	0.101439	0.239019	0.125554	0.0768174	0.137531	0.107393	0.116145	0.139864	0.122463	0.0872643	0.127291	0.0886239	0.0879071	0.482915	0.0815861	0.0870368	0.333452	0.110034	0.175151	0.20256	0.0757621	0.0990929	0.157307	0.094634	0.0748127	0.125715	0.110032	0.231757	0.116654	0.0551768	0.248127	0.594168	0.522688	0.186979
	202082	0.537467	0.295424	0.292668	0.298157	0.25833	0.261095	0.277465	0.327477	0.239411	0.243021	0.63045	0.259701	0.249885	0.225562	0.230555	0.398638	0.265418	0.251847	0.265681	0.244298	0.255049	0.298216	0.266171	0.262501	0.214	0.229112	0.244257	0.514609	0.245741	0.26655	0.532103	0.2797	0.331805	0.382385	0.240485	0.222386	0.349934	0.226521	0.26518	0.234553	0.302925	0.405796	0.22171	0.251558	0.226881	0.735715	0.65485	0.268687
	202083	0.388035	0.126192	0.121501	0.10487	0.116925	0.108273	0.111568	0.166969	0.15602	0.178031	0.508857	0.166657	0.178339	0.133241	0.107152	0.259104	0.129876	0.0940693	0.143118	0.111733	0.120054	0.161492	0.132202	0.110357	0.128295	0.0887787	0.0912468	0.483932	0.0719537	0.0995791	0.338154	0.119287	0.182231	0.212755	0.09431	0.102215	0.165948	0.0818469	0.0771414	0.132192	0.129408	0.249787	0.111687	0.0678221	0.255633	0.606474	0.53537	0.164203
	202084	0.441257	0.256761	0.181017	0.168528	0.138088	0.197856	0.17848	0.206926	0.235619	0.21847	0.570154	0.205841	0.224676	0.201293	0.167518	0.286202	0.19347	0.17023	0.19974	0.178778	0.185287	0.213496	0.173928	0.179524	0.164932	0.165491	0.148519	0.480821	0.166114	0.173027	0.38824	0.204202	0.154022	0.266646	0.192232	0.164101	0.230123	0.160195	0.156171	0.160783	0.199443	0.295892	0.135436	0.153028	0.275671	0.657878	0.590037	0.260217
	202087	0.357188	0.144773	0.0925224	0.0754541	0.119656	0.150565	0.101914	0.140586	0.197297	0.223516	0.476354	0.209179	0.220565	0.176673	0.142402	0.233435	0.179281	0.120367	0.180841	0.153303	0.15939	0.159328	0.165281	0.1281	0.164798	0.133819	0.109512	0.485997	0.121774	0.139958	0.309037	0.155905	0.186551	0.173923	0.127271	0.148767	0.127518	0.136903	0.0740663	0.175954	0.112478	0.21126	0.127231	0.0778064	0.290487	0.575321	0.501639	0.208815
	202088	0.415461	0.14825	0.153733	0.124905	0.112203	0.124607	0.130237	0.187982	0.141231	0.161401	0.536162	0.158377	0.173585	0.124489	0.0964345	0.278963	0.138879	0.108695	0.141055	0.100659	0.122716	0.17683	0.129026	0.125906	0.109497	0.0855009	0.102753	0.482476	0.0851936	0.111988	0.349706	0.142495	0.175297	0.231415	0.106031	0.0929498	0.194885	0.0683949	0.10369	0.105185	0.147893	0.26793	0.095768	0.0923323	0.242443	0.632262	0.562451	0.154786
	202096	0.250009	0.108163	0.158211	0.127182	0.182036	0.15908	0.108929	0.0951531	0.210684	0.217476	0.385548	0.204974	0.214063	0.17664	0.162078	0.123756	0.178931	0.133972	0.174074	0.172611	0.16737	0.101339	0.178023	0.131249	0.191841	0.156461	0.148744	0.481172	0.160046	0.162286	0.240067	0.197712	0.214464	0.0898227	0.160448	0.174332	0.102078	0.193538	0.156269	0.204646	0.122095	0.117648	0.195484	0.134319	0.314765	0.468057	0.412483	0.230391
	202098	0.34965	0.0841812	0.104224	0.0839977	0.134582	0.091436	0.0712998	0.126285	0.14079	0.164227	0.48351	0.147909	0.16251	0.117126	0.0929802	0.218656	0.119796	0.0755543	0.12074	0.115555	0.116125	0.112453	0.131698	0.0866468	0.120891	0.0795605	0.095687	0.481972	0.0782631	0.109323	0.322524	0.130143	0.202974	0.181981	0.0906694	0.0935796	0.131712	0.0976453	0.112949	0.132016	0.10268	0.209321	0.142845	0.0825658	0.25319	0.567992	0.501611	0.148821
	202102	0.90456	0.870456	0.841839	0.83009	0.83297	0.855141	0.853416	0.861324	0.8619	0.865852	0.93026	0.864693	0.87446	0.86812	0.856213	0.887682	0.846601	0.849712	0.863139	0.860834	0.863172	0.861584	0.850632	0.854198	0.851786	0.8362	0.847458	0.898133	0.845742	0.841211	0.817496	0.832291	0.793314	0.86083	0.836792	0.852895	0.849745	0.840016	0.836274	0.834031	0.857057	0.875636	0.818512	0.840602	0.849122	0.952514	0.913322	0.871441
	202104	0.3826	0.124449	0.143811	0.106719	0.131908	0.107824	0.10958	0.17393	0.142291	0.157153	0.504562	0.143819	0.156709	0.113142	0.0949544	0.259415	0.132011	0.0881721	0.129166	0.104657	0.122265	0.160279	0.1355	0.106028	0.122314	0.0720237	0.0956229	0.493111	0.0864475	0.107851	0.34046	0.116253	0.194441	0.215405	0.07259	0.0933915	0.161144	0.0824211	0.0848199	0.116443	0.126734	0.247561	0.136941	0.0684176	0.226136	0.600589	0.530632	0.148687
	202106	0.403079	0.134824	0.156176	0.118358	0.120193	0.118494	0.119846	0.180041	0.113429	0.130263	0.532571	0.120775	0.12838	0.085972	0.0771472	0.264988	0.130412	0.0895869	0.119631	0.098061	0.109601	0.164511	0.103088	0.111579	0.100262	0.0632548	0.0935295	0.480494	0.0775991	0.107676	0.364187	0.132751	0.179933	0.219405	0.085773	0.0770971	0.183795	0.0672688	0.102513	0.102837	0.140215	0.255992	0.126825	0.0871086	0.2131	0.621056	0.554261	0.140091
	202107	0.49865	0.326055	0.300415	0.272131	0.271801	0.283799	0.280613	0.308568	0.319913	0.300156	0.63366	0.307656	0.325688	0.290956	0.28048	0.375567	0.286037	0.285198	0.297878	0.279153	0.280327	0.307155	0.291657	0.274439	0.276998	0.279383	0.279401	0.494683	0.273834	0.273185	0.492988	0.309847	0.326667	0.362526	0.308116	0.285519	0.311028	0.28652	0.28011	0.286598	0.295417	0.364617	0.28142	0.2847	0.32202	0.714991	0.64773	0.31089
	202111	0.414909	0.181954	0.133494	0.125462	0.0815832	0.124245	0.116758	0.16502	0.157749	0.152276	0.546388	0.144221	0.16373	0.134809	0.0952701	0.256268	0.119858	0.104756	0.131887	0.116531	0.116307	0.144144	0.109897	0.111806	0.101788	0.09908	0.0816065	0.479498	0.0860174	0.0933249	0.350942	0.143714	0.113425	0.225472	0.130114	0.0889081	0.197452	0.0893803	0.114	0.108521	0.147735	0.259958	0.0731829	0.0931407	0.244673	0.633655	0.57218	0.206393
	202112	0.343608	0.161991	0.19777	0.168011	0.222116	0.185104	0.144128	0.175192	0.220821	0.229859	0.481151	0.219784	0.224261	0.19995	0.189597	0.232884	0.194031	0.159492	0.190936	0.204805	0.198511	0.14286	0.189217	0.161184	0.215003	0.191329	0.181269	0.491905	0.189615	0.186865	0.349933	0.196507	0.25317	0.21816	0.185856	0.194217	0.20083	0.223067	0.194287	0.233207	0.15007	0.217752	0.222258	0.17404	0.31949	0.559894	0.505881	0.235634
	202116	0.423491	0.23035	0.203405	0.164909	0.153674	0.202106	0.176899	0.223211	0.217645	0.225693	0.555006	0.220912	0.236357	0.200763	0.171128	0.299558	0.206159	0.170177	0.204919	0.186309	0.190482	0.213304	0.182572	0.181571	0.18048	0.160999	0.160721	0.48254	0.167168	0.176469	0.356908	0.202525	0.177326	0.257715	0.17715	0.175063	0.228008	0.165096	0.154507	0.176965	0.188683	0.287361	0.150178	0.156692	0.299211	0.639811	0.576938	0.231399
	202117	0.555848	0.48018	0.432605	0.422567	0.42307	0.447551	0.443245	0.458936	0.472356	0.466315	0.675699	0.460012	0.4754	0.459804	0.447917	0.498876	0.439119	0.441382	0.457128	0.451178	0.453539	0.4555	0.444095	0.447537	0.445836	0.42666	0.43707	0.515049	0.435264	0.435263	0.501226	0.45685	0.405498	0.455348	0.439781	0.447189	0.455012	0.430915	0.436562	0.430164	0.455348	0.489703	0.410128	0.432579	0.479529	0.755156	0.691597	0.47948
	202121	0.51213	0.361693	0.343874	0.311216	0.309479	0.338159	0.3315	0.347977	0.353712	0.363555	0.651295	0.360063	0.373869	0.34857	0.333916	0.409135	0.334678	0.327248	0.350859	0.342996	0.34363	0.342848	0.331869	0.333176	0.33095	0.313015	0.323838	0.49466	0.322649	0.321015	0.456625	0.336301	0.306894	0.390778	0.328496	0.333	0.365558	0.317839	0.317044	0.3202	0.345944	0.398339	0.296027	0.320367	0.36782	0.725293	0.672828	0.356644
	202122	0.180599	0.21893	0.243941	0.221935	0.287753	0.27424	0.242048	0.187433	0.318645	0.318941	0.357747	0.306279	0.313288	0.309324	0.292982	0.105656	0.279604	0.256697	0.288524	0.303784	0.301456	0.205003	0.293973	0.255163	0.314367	0.275554	0.276049	0.51676	0.278684	0.266161	0.152264	0.269445	0.252282	0.140838	0.24763	0.292485	0.189337	0.302103	0.259955	0.302362	0.242019	0.096941	0.284233	0.252741	0.407952	0.386957	0.336208	0.337483
	202124	0.377769	0.11314	0.123281	0.0947943	0.116336	0.0785577	0.0878648	0.142018	0.128137	0.133048	0.50515	0.116403	0.13181	0.0891279	0.0713871	0.226531	0.100526	0.0581938	0.102533	0.0889369	0.0992441	0.123685	0.11212	0.0745264	0.103663	0.055196	0.0801949	0.480102	0.0651528	0.0812016	0.349086	0.112327	0.174502	0.20452	0.0593864	0.0627122	0.159472	0.0706445	0.0974131	0.102892	0.119313	0.228591	0.12499	0.0536043	0.227447	0.595914	0.531319	0.155053
	202125	0.588974	0.463771	0.446379	0.415109	0.409468	0.438758	0.436074	0.448545	0.452111	0.461096	0.719068	0.456579	0.468396	0.450281	0.432969	0.497489	0.439151	0.429297	0.443231	0.442813	0.443919	0.443012	0.430555	0.437349	0.430044	0.418166	0.423554	0.553828	0.426025	0.425517	0.544045	0.432794	0.407985	0.492267	0.425041	0.430482	0.467869	0.421323	0.416204	0.419585	0.442532	0.493597	0.394858	0.424072	0.465288	0.793524	0.739599	0.453772
	202126	0.821275	0.784424	0.754769	0.743218	0.745861	0.768217	0.766367	0.774409	0.775594	0.779466	0.851314	0.777547	0.787452	0.780976	0.769232	0.800661	0.759369	0.762611	0.776075	0.773697	0.776235	0.775181	0.763667	0.767263	0.765124	0.749783	0.76041	0.811864	0.758591	0.754154	0.740974	0.750223	0.708562	0.774338	0.749787	0.76617	0.763409	0.752942	0.749761	0.747784	0.770546	0.789755	0.731528	0.753509	0.766201	0.911527	0.868216	0.785085
	202137	0.305563	0.0622273	0.125785	0.111759	0.163669	0.133342	0.100591	0.0915352	0.181456	0.208598	0.445239	0.197093	0.20706	0.165033	0.145827	0.186337	0.162936	0.122254	0.170966	0.165322	0.161218	0.0905526	0.166247	0.121349	0.168739	0.138412	0.120923	0.483517	0.116982	0.143705	0.280046	0.164491	0.225314	0.145839	0.141685	0.147691	0.101878	0.140679	0.139107	0.191251	0.115597	0.172642	0.167578	0.109211	0.305202	0.523847	0.460616	0.188167
	202138	0.395072	0.131214	0.132248	0.10892	0.107332	0.0977742	0.101308	0.158035	0.117065	0.127426	0.525895	0.114213	0.125576	0.0840863	0.0608641	0.247987	0.111145	0.0767952	0.0982321	0.0884046	0.0975073	0.145951	0.10456	0.0922794	0.0915464	0.05178	0.0711121	0.48028	0.0591349	0.0864696	0.353704	0.127732	0.166139	0.209778	0.0746401	0.0635528	0.173869	0.0557832	0.0944994	0.0937459	0.127756	0.242237	0.109296	0.0717706	0.225252	0.612546	0.546255	0.146955
	202141	0.419085	0.164965	0.189721	0.137699	0.139693	0.143699	0.141971	0.210084	0.124178	0.134729	0.542081	0.143467	0.151741	0.102246	0.101769	0.287672	0.154777	0.117445	0.147704	0.111338	0.13615	0.191363	0.136372	0.133443	0.119236	0.0872159	0.123987	0.494779	0.10175	0.123266	0.365615	0.139569	0.189771	0.255899	0.0833978	0.102864	0.196796	0.0708876	0.111244	0.103795	0.155973	0.277909	0.129026	0.106279	0.204906	0.636218	0.570395	0.139495
	202143	0.0296384	0.314764	0.358375	0.357321	0.421189	0.385204	0.354272	0.292674	0.426771	0.424007	0.364233	0.406654	0.40688	0.411598	0.407445	0.183026	0.396268	0.377004	0.396165	0.412052	0.406181	0.312823	0.413311	0.371914	0.433433	0.404846	0.397317	0.543109	0.403701	0.396915	0.207596	0.403192	0.413944	0.21115	0.381985	0.410287	0.290376	0.432918	0.394487	0.439282	0.349207	0.174205	0.434774	0.383825	0.511189	0.227131	0.276139	0.432797
	202144	0.39366	0.144602	0.141256	0.113095	0.115768	0.0952487	0.109683	0.165378	0.130681	0.122657	0.522823	0.109983	0.121827	0.0918028	0.0653109	0.238599	0.0989418	0.0766094	0.093998	0.0868252	0.0952585	0.136829	0.102169	0.0892243	0.0988146	0.0580833	0.0832207	0.480382	0.0615945	0.0696007	0.346889	0.127336	0.14705	0.223099	0.0647717	0.0591418	0.188443	0.0512752	0.103805	0.0787709	0.130118	0.249536	0.103016	0.08275	0.227668	0.612162	0.549466	0.161759
	202164	0.383535	0.118745	0.129863	0.099483	0.114759	0.0978194	0.102261	0.159595	0.13394	0.154977	0.514652	0.139979	0.154241	0.108334	0.0822639	0.248459	0.118801	0.0767845	0.113606	0.105699	0.112162	0.147959	0.122142	0.094178	0.105273	0.0675225	0.0850377	0.48157	0.0730475	0.0878377	0.333033	0.112235	0.177094	0.202888	0.0690615	0.0810217	0.166087	0.0687014	0.0835907	0.102894	0.12103	0.235928	0.112535	0.0711573	0.237334	0.602259	0.534235	0.151861
	202172	0.359877	0.125129	0.110444	0.0790069	0.125732	0.122381	0.084941	0.140954	0.179266	0.197601	0.483058	0.184861	0.200465	0.154266	0.128495	0.231852	0.151319	0.0995326	0.162031	0.132859	0.141595	0.134968	0.146595	0.103189	0.157219	0.111222	0.0980148	0.484067	0.0959624	0.112288	0.312026	0.134143	0.187553	0.189477	0.10349	0.129186	0.140307	0.111997	0.0878287	0.151657	0.103728	0.222409	0.127523	0.064543	0.282681	0.577972	0.51005	0.184538
	202173	0.478018	0.272237	0.27525	0.227002	0.228582	0.246718	0.230246	0.292577	0.261127	0.266143	0.610654	0.266668	0.281886	0.249383	0.228506	0.357548	0.240949	0.223587	0.253661	0.241435	0.243616	0.257662	0.231153	0.2286	0.227748	0.20848	0.221098	0.492418	0.216022	0.218233	0.409945	0.239115	0.226954	0.324938	0.219263	0.226741	0.293529	0.208084	0.227778	0.207291	0.244522	0.348064	0.194433	0.21424	0.273279	0.691802	0.633701	0.266499
	202178	0.298046	0.0870238	0.168398	0.116866	0.183971	0.14014	0.116621	0.12071	0.184458	0.183128	0.429315	0.17262	0.182556	0.158894	0.135675	0.168294	0.143596	0.102507	0.145168	0.149948	0.15002	0.0939359	0.155116	0.110756	0.165974	0.122561	0.146902	0.49109	0.13105	0.127051	0.270652	0.149864	0.194173	0.15178	0.103513	0.140093	0.117754	0.152029	0.149217	0.150087	0.121756	0.17437	0.176726	0.124346	0.269839	0.513162	0.457172	0.206119
	202183	0.343846	0.132657	0.0889705	0.080793	0.133113	0.157684	0.111835	0.126803	0.202819	0.235111	0.473033	0.225079	0.235214	0.190615	0.157004	0.219552	0.18773	0.135958	0.196131	0.173867	0.180272	0.153144	0.179918	0.141037	0.170485	0.146525	0.130224	0.493191	0.127836	0.148528	0.298497	0.159944	0.19842	0.168422	0.135612	0.1565	0.11782	0.140169	0.0941606	0.191131	0.116823	0.197146	0.125828	0.101869	0.305337	0.561462	0.492622	0.220749
	202184	0.159252	0.173886	0.226113	0.20792	0.265051	0.235968	0.201154	0.141785	0.280528	0.284299	0.353977	0.265681	0.271969	0.261518	0.254898	0.074723	0.2481	0.222757	0.247045	0.262497	0.25342	0.159045	0.261628	0.219054	0.280819	0.251559	0.242093	0.491076	0.249806	0.24236	0.179782	0.266683	0.284075	0.108415	0.241074	0.258315	0.174917	0.281458	0.245492	0.289485	0.202603	0.0581161	0.279587	0.233349	0.388813	0.374242	0.322959	0.288315
	202186	0.364969	0.115241	0.0908086	0.0771592	0.107484	0.110737	0.0810679	0.134101	0.166222	0.197076	0.4902	0.179897	0.194918	0.148243	0.119674	0.233173	0.138777	0.090594	0.151618	0.128367	0.131437	0.127881	0.140607	0.0977086	0.142311	0.10376	0.0868147	0.484708	0.0845415	0.10736	0.322779	0.125902	0.188511	0.193626	0.105538	0.116763	0.13597	0.105513	0.0748191	0.149918	0.10401	0.219433	0.114579	0.0582019	0.271866	0.583647	0.513609	0.17572
	202189	0.401508	0.140522	0.151141	0.112599	0.119303	0.106929	0.11614	0.168782	0.104222	0.119565	0.532405	0.114907	0.120739	0.0782231	0.0764858	0.252944	0.119678	0.0887537	0.118388	0.101273	0.109564	0.154635	0.116561	0.102872	0.105672	0.0605504	0.0957238	0.483233	0.0666178	0.0914914	0.352525	0.116438	0.16403	0.227662	0.058865	0.0703364	0.183052	0.0555726	0.102805	0.0944513	0.141654	0.252801	0.109799	0.0855467	0.209702	0.619444	0.554519	0.13831
	202198	0.380216	0.116479	0.124666	0.1038	0.123699	0.0945637	0.11342	0.155054	0.139844	0.175656	0.517565	0.159004	0.17494	0.12965	0.106066	0.252133	0.121227	0.0886147	0.132555	0.124158	0.123561	0.145208	0.136041	0.103979	0.120993	0.0908109	0.0974725	0.494086	0.0792828	0.10243	0.318508	0.107349	0.180904	0.214457	0.0881535	0.107105	0.153981	0.0870608	0.0953913	0.124027	0.132104	0.231593	0.112676	0.0821519	0.256924	0.597602	0.529434	0.156307
	201148	0.408541	0.135282	0.105832	0.119191	0.0692708	0.0619152	0.0945314	0.146651	0.119975	0.104828	0.542881	0.0956391	0.11501	0.0786168	0.0485529	0.242995	0.0782853	0.0768193	0.0879397	0.0598956	0.0593107	0.132242	0.0813078	0.086504	0.0567131	0.0553858	0.0483087	0.479452	0.0437376	0.0807408	0.391379	0.134977	0.155704	0.219346	0.109311	0.0461813	0.170699	0.0674058	0.105683	0.0776844	0.134587	0.254266	0.0895196	0.0817199	0.227757	0.627043	0.558899	0.155262
	201149	0.396395	0.161636	0.119789	0.103842	0.0914401	0.114039	0.0915614	0.153053	0.149662	0.158507	0.525587	0.138115	0.152463	0.118181	0.0777841	0.23851	0.119149	0.0802243	0.114868	0.101526	0.0988918	0.130129	0.100376	0.0917629	0.095016	0.0823438	0.0645775	0.47934	0.0740028	0.0801877	0.351858	0.124522	0.136293	0.197808	0.105184	0.0859028	0.164811	0.0897703	0.0757809	0.109542	0.118024	0.240495	0.0698185	0.063049	0.246865	0.6148	0.548201	0.193863
	201151	0.3753	0.133341	0.0855952	0.063099	0.0832263	0.0924949	0.0697773	0.120448	0.164528	0.181409	0.502126	0.156058	0.178638	0.136465	0.109242	0.221734	0.112899	0.0794977	0.141478	0.113192	0.112339	0.117501	0.128302	0.0928699	0.133381	0.0823403	0.0671487	0.479968	0.0780491	0.099049	0.338297	0.119594	0.15707	0.200327	0.108165	0.112609	0.128558	0.107027	0.0708709	0.135416	0.0998221	0.224896	0.109421	0.0439612	0.255723	0.590393	0.517478	0.19152
	201155	0.373597	0.119653	0.105866	0.0921993	0.103083	0.079562	0.0809793	0.128644	0.136827	0.138922	0.504472	0.123987	0.136201	0.10104	0.0663131	0.21844	0.096398	0.045024	0.0922386	0.0870498	0.0837682	0.109902	0.096055	0.0648249	0.0950352	0.0709419	0.0650032	0.479573	0.0576128	0.0740162	0.345532	0.117726	0.159393	0.188299	0.0860595	0.0724885	0.15295	0.0849768	0.0976545	0.107764	0.111	0.219848	0.111284	0.0592933	0.248854	0.592293	0.530656	0.177631
	201156	0.367155	0.10001	0.124394	0.101741	0.136487	0.0857608	0.0849854	0.132024	0.114381	0.130908	0.505473	0.116049	0.12957	0.0887878	0.0863805	0.228743	0.114335	0.075665	0.109987	0.110117	0.112756	0.123279	0.129803	0.0794693	0.107748	0.0709671	0.0894237	0.481403	0.0874354	0.115228	0.346206	0.130688	0.196136	0.185537	0.0684919	0.0922731	0.143031	0.0971278	0.112279	0.124647	0.110777	0.217237	0.142281	0.0815943	0.225588	0.584547	0.518456	0.136288
	201157	0.401657	0.273986	0.217665	0.22942	0.23083	0.230951	0.227781	0.239274	0.2767	0.279157	0.541794	0.25498	0.271854	0.253756	0.233303	0.303016	0.22715	0.228781	0.241941	0.246604	0.235965	0.238265	0.242451	0.232414	0.254572	0.220744	0.218618	0.480445	0.230572	0.236168	0.401355	0.272245	0.250119	0.259878	0.257884	0.23675	0.248102	0.265258	0.240188	0.264861	0.251724	0.284172	0.251405	0.231855	0.374373	0.587373	0.557669	0.294243
	201158	0.388929	0.172404	0.0774483	0.0878242	0.0809454	0.119986	0.10859	0.133794	0.181604	0.189349	0.520097	0.173897	0.187269	0.146622	0.11319	0.227822	0.138243	0.106536	0.146442	0.12776	0.123324	0.152232	0.133761	0.114975	0.125106	0.10249	0.0768749	0.479967	0.0847542	0.104886	0.346972	0.14287	0.151333	0.19188	0.131652	0.116477	0.135178	0.110201	0.0705463	0.140335	0.136062	0.230042	0.087337	0.0724392	0.280462	0.607365	0.534555	0.215388
	201161	0.268606	0.100201	0.137281	0.108026	0.159432	0.151116	0.115106	0.0796696	0.200276	0.218476	0.408004	0.205849	0.214682	0.179008	0.160152	0.13692	0.172846	0.126249	0.171769	0.178214	0.172614	0.094415	0.172001	0.132667	0.183497	0.146883	0.141127	0.480039	0.141343	0.143106	0.24349	0.178341	0.202168	0.103267	0.149273	0.158931	0.0960385	0.170418	0.141457	0.193026	0.125384	0.125488	0.17118	0.121797	0.321213	0.486784	0.428025	0.222118
	201162	0.335586	0.177478	0.165288	0.158104	0.221438	0.199188	0.156597	0.162738	0.256223	0.250122	0.399785	0.240705	0.250861	0.217473	0.207838	0.222475	0.213427	0.178757	0.214713	0.215019	0.211616	0.160706	0.219092	0.174333	0.234659	0.202225	0.19579	0.485209	0.204312	0.204078	0.331265	0.23377	0.239475	0.180725	0.196626	0.214379	0.161269	0.240309	0.19967	0.246544	0.163751	0.205409	0.237346	0.180487	0.351579	0.551971	0.492472	0.270138
	201163	0.406395	0.160438	0.104611	0.088508	0.0597594	0.0819272	0.0915836	0.149518	0.154793	0.130337	0.534088	0.121755	0.137025	0.105535	0.0756434	0.24232	0.0938115	0.0863903	0.117011	0.0743615	0.0749384	0.131393	0.0842527	0.0911423	0.0912641	0.0752436	0.0499949	0.48191	0.0441088	0.0696286	0.369693	0.116144	0.13571	0.228246	0.115895	0.0667181	0.163949	0.0794861	0.0766805	0.0896822	0.123725	0.258801	0.0830567	0.0560576	0.231998	0.623809	0.549869	0.189226
	201165	0.392958	0.184604	0.113983	0.0735348	0.0836245	0.0999644	0.107923	0.14503	0.184214	0.149685	0.52176	0.133361	0.154145	0.143967	0.0999574	0.229467	0.0936512	0.0963905	0.122948	0.106728	0.103773	0.135073	0.114905	0.0921618	0.114856	0.101829	0.0788948	0.486188	0.0789124	0.0646989	0.344098	0.118585	0.119633	0.218511	0.123324	0.0941416	0.163416	0.115881	0.0861323	0.104615	0.128514	0.24122	0.100324	0.0844423	0.258509	0.608022	0.536226	0.224829
	201166	0.379678	0.176546	0.0906654	0.0592949	0.0735346	0.0881524	0.0721881	0.126113	0.195831	0.161028	0.510728	0.130409	0.156381	0.134567	0.103804	0.212287	0.0996107	0.0832436	0.119068	0.0995829	0.0903977	0.123863	0.11593	0.080029	0.125156	0.0872571	0.0706053	0.482689	0.0873284	0.079996	0.340112	0.131649	0.111936	0.203962	0.113906	0.111664	0.128169	0.127967	0.0705361	0.108116	0.10223	0.233875	0.110424	0.0634447	0.247463	0.596611	0.521584	0.224872
	201167	0.292709	0.14603	0.108116	0.119769	0.156017	0.169982	0.128201	0.0981386	0.256251	0.248231	0.414107	0.230451	0.245553	0.205143	0.181137	0.187642	0.197748	0.153989	0.211593	0.182675	0.185375	0.136764	0.19582	0.157143	0.205006	0.170416	0.143262	0.498481	0.14958	0.173735	0.254575	0.209525	0.216813	0.123464	0.184766	0.1786	0.0782969	0.187313	0.148621	0.211416	0.157043	0.180662	0.19514	0.124475	0.342116	0.504439	0.433806	0.282552
	201168	0.364326	0.152891	0.0711084	0.0763126	0.108664	0.134559	0.0970787	0.134178	0.201605	0.20994	0.488731	0.189453	0.203797	0.160873	0.132645	0.222156	0.161034	0.10504	0.164222	0.135788	0.14117	0.148961	0.152141	0.115767	0.157009	0.120974	0.0972699	0.47934	0.108059	0.127896	0.323239	0.160871	0.16602	0.176923	0.136622	0.138118	0.109062	0.130774	0.0765899	0.164341	0.118536	0.210039	0.138505	0.0753238	0.286614	0.580179	0.509472	0.223444
	201169	0.384132	0.171498	0.105578	0.0926909	0.107111	0.138485	0.122616	0.155764	0.18827	0.219435	0.518514	0.201209	0.21728	0.172581	0.139379	0.252413	0.162129	0.126209	0.168963	0.154665	0.151792	0.170193	0.162501	0.13968	0.159055	0.127643	0.107415	0.494375	0.109288	0.128728	0.313891	0.13776	0.161171	0.213845	0.130198	0.138965	0.151091	0.119968	0.0797108	0.15895	0.139019	0.242146	0.102739	0.0907824	0.282095	0.602118	0.531814	0.199799
	201170	0.362222	0.156129	0.0954104	0.0966722	0.143604	0.166248	0.126521	0.154628	0.222753	0.24117	0.481701	0.2303	0.243217	0.198416	0.175553	0.242268	0.194577	0.146342	0.209911	0.178101	0.182001	0.179362	0.19114	0.148906	0.196027	0.157479	0.137732	0.500214	0.137366	0.156409	0.315717	0.153318	0.202238	0.203113	0.146018	0.171423	0.119704	0.153835	0.0954807	0.196063	0.143976	0.226143	0.154994	0.101236	0.293369	0.576094	0.496976	0.227359
	201171	0.319725	0.122056	0.0943263	0.0717683	0.136794	0.146437	0.104334	0.10104	0.204151	0.227135	0.448655	0.213714	0.225772	0.184452	0.154397	0.186959	0.173724	0.122254	0.187443	0.167797	0.167672	0.112204	0.173091	0.13209	0.17991	0.136505	0.125405	0.483624	0.120908	0.143465	0.277845	0.158467	0.18756	0.148786	0.139156	0.152764	0.0884031	0.160134	0.106974	0.178273	0.11643	0.167238	0.156123	0.101423	0.305689	0.536862	0.467689	0.234073
	201174	0.377597	0.156361	0.0946841	0.106651	0.118349	0.13603	0.117854	0.145899	0.208434	0.220449	0.504242	0.200196	0.2173	0.175498	0.149917	0.243344	0.164537	0.126506	0.175904	0.149403	0.147042	0.165154	0.166158	0.136288	0.172981	0.136274	0.109259	0.481425	0.116376	0.150517	0.349819	0.174994	0.195578	0.20788	0.154236	0.151584	0.144219	0.144312	0.104843	0.181906	0.145088	0.244353	0.154679	0.0924827	0.305193	0.595304	0.518081	0.200849
	201175	0.365964	0.177761	0.0914178	0.117293	0.146233	0.172065	0.147431	0.166008	0.223393	0.249152	0.496028	0.236827	0.246767	0.20871	0.177008	0.264461	0.198178	0.151023	0.208589	0.190917	0.18994	0.18788	0.189556	0.160178	0.188975	0.168403	0.14373	0.488313	0.147682	0.168462	0.325618	0.177669	0.218649	0.191718	0.16946	0.17916	0.134759	0.168794	0.127865	0.202447	0.171495	0.224575	0.157827	0.128066	0.325154	0.583141	0.510673	0.237496
	201176	0.223331	0.162908	0.155355	0.165044	0.21403	0.216173	0.174516	0.126784	0.267873	0.286215	0.356404	0.272719	0.282944	0.242658	0.228956	0.146718	0.240034	0.192748	0.245341	0.24128	0.234761	0.163233	0.234625	0.197626	0.248819	0.218447	0.20164	0.493956	0.206356	0.219507	0.203314	0.243204	0.266814	0.0646469	0.231492	0.229038	0.114133	0.232045	0.204091	0.264777	0.200812	0.118957	0.246035	0.186734	0.383862	0.439945	0.380268	0.284096
	201177	0.409518	0.198568	0.0953846	0.128499	0.0686024	0.126977	0.145968	0.156494	0.192574	0.180744	0.542076	0.175988	0.198937	0.161874	0.131666	0.257624	0.148567	0.144593	0.171561	0.137532	0.126456	0.18185	0.138694	0.152722	0.132652	0.133825	0.1021	0.480408	0.0951498	0.114474	0.378173	0.182882	0.148548	0.223496	0.164911	0.112533	0.182693	0.117019	0.1195	0.141887	0.180647	0.261827	0.0878348	0.115846	0.306333	0.627999	0.560604	0.214129
	201179	0.257875	0.225495	0.25144	0.260209	0.315317	0.289262	0.259735	0.203531	0.336605	0.349301	0.395637	0.330327	0.337958	0.3179	0.320752	0.207766	0.311689	0.291544	0.303388	0.318708	0.312082	0.232771	0.327808	0.28991	0.344766	0.313621	0.298887	0.522598	0.299537	0.309045	0.268316	0.332708	0.346179	0.176617	0.31221	0.328464	0.194676	0.322811	0.303154	0.347083	0.273405	0.198619	0.342469	0.291901	0.447542	0.460562	0.403319	0.329564
	201180	0.285339	0.147809	0.1222	0.156921	0.200306	0.205745	0.157666	0.114128	0.265685	0.283139	0.421719	0.262348	0.27928	0.238858	0.220123	0.208898	0.235641	0.200125	0.239965	0.225446	0.213658	0.158985	0.244985	0.203279	0.239531	0.215947	0.186565	0.498131	0.203462	0.237081	0.279968	0.234198	0.279417	0.143511	0.225773	0.234281	0.0824101	0.234153	0.178736	0.267008	0.169453	0.171153	0.227122	0.179936	0.338885	0.5021	0.412013	0.252399
	201181	0.401074	0.13596	0.118834	0.119944	0.103787	0.115747	0.121995	0.170787	0.157635	0.181126	0.526726	0.16289	0.179282	0.136719	0.10712	0.273564	0.13345	0.107601	0.146488	0.111879	0.112778	0.164304	0.128573	0.12047	0.127764	0.0898716	0.0880039	0.486921	0.0723888	0.107865	0.358503	0.124324	0.190647	0.230458	0.109665	0.102121	0.171588	0.0886208	0.0886756	0.131517	0.145308	0.255204	0.109492	0.0783459	0.254664	0.619116	0.5456	0.154692
	201191	0.233257	0.164703	0.176842	0.18645	0.242746	0.242125	0.202264	0.148884	0.287674	0.317079	0.36616	0.30606	0.318117	0.275329	0.254429	0.181431	0.270061	0.225686	0.278328	0.268812	0.267271	0.191482	0.273056	0.226262	0.280468	0.244364	0.225286	0.504187	0.224674	0.247334	0.21023	0.252308	0.296201	0.094391	0.240711	0.254406	0.11996	0.247658	0.218882	0.292254	0.216967	0.139922	0.269594	0.20902	0.398775	0.449364	0.388831	0.279883
	201192	0.473711	0.254443	0.261708	0.246773	0.230219	0.226574	0.221885	0.263455	0.256592	0.265602	0.612412	0.265719	0.277224	0.231443	0.233735	0.345371	0.245788	0.233806	0.248365	0.230097	0.23051	0.251544	0.242959	0.235353	0.234726	0.224211	0.21863	0.483617	0.213888	0.235817	0.464365	0.279881	0.297286	0.325707	0.262957	0.238068	0.286065	0.214588	0.247691	0.237785	0.254921	0.346528	0.231322	0.22283	0.315557	0.690556	0.628511	0.239522
	201193	0.339492	0.11169	0.0757444	0.0727073	0.103229	0.107049	0.0830092	0.097059	0.189996	0.187667	0.470311	0.173728	0.19196	0.154229	0.126009	0.198661	0.136931	0.102932	0.15595	0.135336	0.13257	0.109322	0.140399	0.104744	0.15057	0.119053	0.0905085	0.483828	0.0835175	0.10356	0.299935	0.147525	0.170456	0.167087	0.119225	0.115797	0.122054	0.110599	0.101021	0.149166	0.104173	0.198589	0.123902	0.0751317	0.30241	0.55791	0.49125	0.202253
	201194	0.0667515	0.35382	0.394815	0.394031	0.457962	0.422034	0.39158	0.329398	0.463996	0.460219	0.36162	0.443498	0.443453	0.448804	0.444671	0.218739	0.43322	0.413912	0.433313	0.449297	0.443095	0.3496	0.449505	0.409051	0.469786	0.441991	0.43444	0.57887	0.440836	0.433655	0.216829	0.447296	0.445046	0.247545	0.417637	0.446555	0.328866	0.470138	0.431775	0.475699	0.385625	0.211015	0.472039	0.419763	0.551655	0.1939	0.280405	0.474306
	201195	0.195265	0.181684	0.207195	0.183961	0.251175	0.22568	0.185471	0.128426	0.277581	0.275357	0.347752	0.254129	0.262012	0.251213	0.240525	0.0825889	0.237554	0.210303	0.239767	0.245816	0.2398	0.153603	0.253284	0.207627	0.267451	0.234413	0.226773	0.48343	0.234351	0.237364	0.221638	0.258678	0.261216	0.0974748	0.220268	0.246427	0.152752	0.269696	0.228116	0.272652	0.180614	0.0895077	0.263358	0.215061	0.373055	0.413122	0.357895	0.292254
	201196	0.371087	0.144937	0.0994603	0.100894	0.124651	0.147092	0.114055	0.150928	0.206702	0.221247	0.501015	0.202592	0.2181	0.174142	0.157411	0.244956	0.172285	0.124132	0.180471	0.15987	0.153834	0.166268	0.167037	0.133468	0.177143	0.139479	0.116456	0.492595	0.123907	0.15348	0.340252	0.162844	0.203741	0.205206	0.146605	0.160662	0.132086	0.148842	0.102888	0.185528	0.138736	0.235685	0.16123	0.0979063	0.290679	0.587203	0.510829	0.195104
	201200	0.37585	0.131391	0.0809734	0.0711484	0.0833006	0.0985737	0.0780382	0.123771	0.173316	0.178949	0.504299	0.160709	0.178426	0.134763	0.111231	0.220522	0.125994	0.0806517	0.138972	0.115988	0.114041	0.127044	0.128303	0.0906595	0.132389	0.0908645	0.0732682	0.481783	0.0758079	0.100562	0.339536	0.128847	0.160531	0.194337	0.10288	0.11081	0.124484	0.101569	0.0702227	0.132939	0.108593	0.22853	0.11378	0.0442784	0.266934	0.593226	0.522882	0.18895
	201201	0.374533	0.13958	0.120603	0.0884641	0.110351	0.0918301	0.0875398	0.133345	0.168552	0.152026	0.504069	0.141288	0.16167	0.129347	0.101856	0.218031	0.106668	0.0839825	0.121379	0.110063	0.111566	0.117704	0.125603	0.0743966	0.126997	0.10726	0.0798683	0.484814	0.0834257	0.0930632	0.35493	0.132872	0.173595	0.205397	0.120923	0.103357	0.157726	0.120318	0.109425	0.143402	0.11551	0.22787	0.133671	0.0765216	0.271078	0.591625	0.528782	0.194136
	201203	0.356181	0.140186	0.0672925	0.0596481	0.0793559	0.0814284	0.0672821	0.0991778	0.180626	0.157285	0.488671	0.140931	0.157202	0.13235	0.0938255	0.192014	0.106649	0.0782243	0.118772	0.104442	0.0955954	0.10509	0.109938	0.0753072	0.115503	0.100296	0.0661071	0.479132	0.0711241	0.0874773	0.334958	0.142119	0.140387	0.173534	0.125531	0.0880014	0.125058	0.124413	0.0902645	0.125669	0.0983846	0.204567	0.118896	0.0756234	0.274651	0.574455	0.507011	0.208131
	201204	0.358739	0.144539	0.0551128	0.0883486	0.106191	0.122583	0.10785	0.123529	0.210659	0.208887	0.488692	0.190366	0.206229	0.171159	0.144052	0.218509	0.151537	0.119113	0.171564	0.14751	0.143233	0.145145	0.156635	0.122083	0.162902	0.136014	0.102322	0.480185	0.100466	0.119239	0.322448	0.167594	0.179834	0.187874	0.144701	0.132247	0.125248	0.122458	0.110038	0.164833	0.13846	0.214951	0.13002	0.0924226	0.315698	0.577302	0.507178	0.22089
	201206	0.396503	0.197119	0.0757991	0.10103	0.0699273	0.107394	0.120452	0.151476	0.205404	0.184155	0.522962	0.162986	0.189118	0.1595	0.125952	0.248181	0.127439	0.128921	0.158221	0.123859	0.114313	0.164198	0.13758	0.134029	0.141854	0.114069	0.0827308	0.480502	0.0816814	0.100482	0.341208	0.156382	0.123145	0.218528	0.156409	0.111416	0.150421	0.112681	0.0917248	0.132139	0.154333	0.249938	0.102055	0.0911075	0.287283	0.614737	0.540914	0.227546
	201207	0.322879	0.109525	0.0628658	0.0691134	0.107793	0.116277	0.0787052	0.0766917	0.195928	0.206599	0.455505	0.185543	0.20292	0.159459	0.138055	0.170673	0.147056	0.104851	0.166665	0.144567	0.141247	0.095593	0.152766	0.108664	0.155426	0.117508	0.0991311	0.480267	0.101453	0.129572	0.298626	0.156734	0.179375	0.147066	0.139692	0.135332	0.0807532	0.134909	0.102689	0.166499	0.105962	0.177621	0.141042	0.0834993	0.295934	0.541869	0.472194	0.217776
	201208	0.374628	0.137951	0.0748612	0.0798552	0.0813673	0.0771327	0.0898529	0.10808	0.181963	0.16503	0.512338	0.143388	0.165035	0.139647	0.115144	0.208886	0.103266	0.0958292	0.127367	0.114068	0.100427	0.120448	0.12594	0.0970007	0.124714	0.110875	0.0771835	0.483173	0.0830735	0.0985723	0.356345	0.144855	0.146475	0.205604	0.14694	0.111523	0.124323	0.131249	0.106306	0.134578	0.128186	0.229959	0.129074	0.085815	0.280442	0.592203	0.520039	0.203656
	201209	0.378951	0.131516	0.0818545	0.0790927	0.085686	0.0978278	0.0807993	0.125148	0.176859	0.179209	0.507706	0.158614	0.179281	0.137796	0.112827	0.22765	0.124491	0.0896673	0.140034	0.117337	0.111942	0.126072	0.128508	0.096493	0.135175	0.0921776	0.0683683	0.483894	0.077941	0.103805	0.341054	0.128574	0.163744	0.199201	0.109849	0.116204	0.127873	0.102259	0.078422	0.131324	0.110163	0.231959	0.112632	0.0496751	0.269584	0.594174	0.520311	0.182071
	201210	0.392193	0.137511	0.103688	0.10667	0.0932987	0.0996035	0.103027	0.144569	0.150164	0.166699	0.522274	0.151797	0.165531	0.123623	0.0887248	0.24595	0.115678	0.0902674	0.122427	0.108377	0.108066	0.137912	0.110922	0.0997233	0.109119	0.0875576	0.0673969	0.479662	0.0617059	0.0817812	0.353953	0.126758	0.174076	0.202652	0.115977	0.089922	0.169718	0.0813283	0.0924385	0.126241	0.13501	0.237508	0.0920978	0.0712222	0.269812	0.610147	0.543255	0.170673
	201211	0.345101	0.103376	0.150695	0.123291	0.176935	0.107917	0.0906783	0.135912	0.165482	0.167792	0.485499	0.152149	0.161277	0.124249	0.129435	0.209283	0.125602	0.10098	0.128196	0.131449	0.125337	0.103214	0.141635	0.106537	0.154209	0.118884	0.133729	0.482643	0.125419	0.131667	0.347555	0.155733	0.219577	0.202256	0.126541	0.13727	0.16381	0.151932	0.159671	0.167238	0.118901	0.205438	0.184734	0.126999	0.26451	0.56496	0.503891	0.174858
	201212	0.390374	0.161666	0.0738184	0.0892721	0.0747727	0.0988555	0.109319	0.132164	0.190498	0.174521	0.52521	0.155522	0.178811	0.145514	0.12014	0.231301	0.113688	0.114607	0.143587	0.122864	0.106424	0.147469	0.12779	0.118115	0.132674	0.106493	0.074725	0.482837	0.0731179	0.0945672	0.354145	0.144212	0.141791	0.213222	0.139927	0.113382	0.13894	0.110047	0.0849166	0.12947	0.141198	0.244136	0.109641	0.0838104	0.281281	0.607896	0.528498	0.202943
	201213	0.38658	0.161849	0.0867289	0.0701494	0.0654439	0.0978132	0.0894456	0.127679	0.176217	0.179533	0.508945	0.15658	0.175012	0.140887	0.108354	0.226055	0.118948	0.0949954	0.134584	0.109902	0.106504	0.132506	0.126357	0.102282	0.126215	0.0922027	0.0707601	0.479518	0.0800277	0.0964488	0.351521	0.122415	0.151044	0.207195	0.125273	0.104013	0.141326	0.115162	0.0536139	0.130102	0.118878	0.236728	0.102808	0.0593603	0.256867	0.605262	0.52945	0.200117
	201214	0.364766	0.167686	0.0583544	0.0850794	0.109074	0.136846	0.109017	0.137176	0.203817	0.219041	0.494879	0.200172	0.216979	0.171517	0.147382	0.231977	0.161353	0.113594	0.173887	0.156781	0.149478	0.152795	0.16402	0.122774	0.163649	0.132441	0.109106	0.479759	0.111212	0.132299	0.318111	0.158824	0.178936	0.181653	0.142135	0.145142	0.110884	0.1275	0.0920479	0.168591	0.136429	0.217915	0.131212	0.0878316	0.296205	0.583467	0.50656	0.230373
	201215	0.154309	0.183341	0.207893	0.208202	0.267544	0.236709	0.202813	0.147629	0.291453	0.29292	0.351009	0.271595	0.27982	0.262837	0.258368	0.0878405	0.251649	0.227796	0.255733	0.263547	0.253647	0.165991	0.266906	0.223143	0.284049	0.253477	0.244833	0.483445	0.250828	0.247185	0.173012	0.276695	0.29114	0.0816922	0.245958	0.262398	0.152088	0.283099	0.248601	0.295144	0.207168	0.0571609	0.2827	0.235431	0.394758	0.37329	0.313745	0.294882
	201216	0.415293	0.16464	0.10676	0.100669	0.0590316	0.0877004	0.0915316	0.154639	0.138664	0.136937	0.54752	0.124856	0.149858	0.111823	0.0747419	0.251083	0.09535	0.08728	0.116003	0.0858088	0.0814291	0.13304	0.0933106	0.0888434	0.0769935	0.0664221	0.0607557	0.480559	0.0600772	0.0842574	0.386292	0.123887	0.156313	0.228745	0.125659	0.0748016	0.173762	0.0853812	0.0924273	0.0927219	0.124821	0.259226	0.0723692	0.0785059	0.21763	0.633943	0.556771	0.17333
	201217	0.382012	0.118703	0.099636	0.0963781	0.103476	0.100431	0.0966532	0.145918	0.149205	0.176928	0.516182	0.159704	0.176572	0.133293	0.10422	0.245539	0.124858	0.0845914	0.129607	0.121184	0.114773	0.138767	0.122729	0.0955982	0.121785	0.0898753	0.0822865	0.485565	0.0721972	0.0993681	0.34515	0.114106	0.184743	0.202228	0.103971	0.108206	0.143807	0.0975564	0.0850543	0.130117	0.125212	0.230266	0.107939	0.068709	0.262091	0.600361	0.530826	0.158896
	201218	0.202619	0.507241	0.554151	0.55237	0.617395	0.581103	0.550802	0.485536	0.618743	0.617327	0.418746	0.602332	0.602422	0.608042	0.603856	0.376179	0.591504	0.573476	0.592682	0.608565	0.602578	0.508735	0.608965	0.568117	0.628591	0.601409	0.593873	0.737699	0.60038	0.591588	0.329129	0.588771	0.602	0.405992	0.575313	0.605709	0.484992	0.629405	0.589399	0.633731	0.543599	0.367427	0.631156	0.578542	0.695767	0.128016	0.319387	0.628764
	201219	0.415972	0.197248	0.147133	0.109206	0.0896971	0.138233	0.112431	0.182531	0.162986	0.161209	0.539909	0.144558	0.164711	0.140817	0.10066	0.25469	0.134974	0.103861	0.137971	0.104494	0.117711	0.152339	0.11408	0.117843	0.100778	0.098163	0.088176	0.481683	0.102689	0.111647	0.383095	0.13229	0.138995	0.228308	0.129787	0.108395	0.178335	0.115866	0.07591	0.103306	0.117688	0.261599	0.0650414	0.089578	0.224663	0.632764	0.562557	0.207863
	201221	0.0520087	0.318817	0.347136	0.349971	0.40891	0.375969	0.344126	0.283442	0.427663	0.419162	0.354391	0.39701	0.400107	0.404035	0.398153	0.18231	0.38641	0.366016	0.386405	0.402135	0.394259	0.303963	0.403305	0.363518	0.424619	0.394433	0.385904	0.543222	0.394087	0.38823	0.186442	0.409433	0.410989	0.203745	0.374889	0.400947	0.285124	0.425409	0.385789	0.431372	0.340819	0.175731	0.424232	0.374869	0.516019	0.232786	0.268422	0.433628
	201222	0.104099	0.313767	0.350246	0.351906	0.412863	0.379402	0.346597	0.287367	0.421647	0.419435	0.304533	0.402113	0.405289	0.40418	0.400629	0.184463	0.388368	0.371518	0.390457	0.406353	0.399041	0.306565	0.407125	0.364343	0.426636	0.397656	0.390353	0.54411	0.395568	0.387603	0.190744	0.409883	0.416642	0.206473	0.379255	0.404361	0.291641	0.425202	0.39188	0.43174	0.347025	0.17554	0.427688	0.377814	0.522587	0.292554	0.271601	0.434557
	201223	0.346803	0.145455	0.121218	0.0976422	0.141754	0.113513	0.087766	0.109387	0.191803	0.178926	0.488789	0.164909	0.179664	0.150004	0.137746	0.186847	0.128169	0.113549	0.145644	0.143086	0.137772	0.0991076	0.148301	0.104045	0.158254	0.133006	0.116055	0.482605	0.12319	0.129307	0.337594	0.167497	0.178566	0.19126	0.148097	0.143413	0.145404	0.166442	0.137996	0.169897	0.109778	0.206239	0.158149	0.116212	0.29449	0.564529	0.50053	0.223664
	201224	0.210006	0.513624	0.559527	0.558497	0.62263	0.586464	0.556039	0.482152	0.625191	0.623263	0.424141	0.607681	0.607853	0.613344	0.609214	0.381779	0.596925	0.578943	0.597951	0.613744	0.607799	0.514082	0.61431	0.573463	0.634712	0.606668	0.599078	0.744705	0.605582	0.596856	0.339019	0.594761	0.61098	0.411776	0.581323	0.611819	0.491979	0.634828	0.595595	0.639036	0.551033	0.375461	0.636602	0.583807	0.702058	0.129791	0.320999	0.633987
	201225	0.405828	0.20469	0.139536	0.143848	0.116304	0.151466	0.135063	0.161911	0.19737	0.194678	0.539218	0.18006	0.19512	0.153509	0.13509	0.251211	0.166991	0.146415	0.172054	0.139109	0.133107	0.177106	0.15206	0.150721	0.145994	0.136499	0.111932	0.4822	0.13416	0.162943	0.401923	0.191788	0.18425	0.229166	0.181378	0.14131	0.185005	0.168365	0.125819	0.177768	0.158659	0.256976	0.147649	0.127376	0.261238	0.626025	0.540425	0.23134
	201229	0.380432	0.169355	0.0993947	0.0980661	0.113749	0.123947	0.117586	0.148174	0.202574	0.211119	0.50927	0.189428	0.206938	0.166068	0.142277	0.233304	0.150749	0.118967	0.171119	0.146025	0.137516	0.160677	0.158997	0.123645	0.162623	0.128344	0.111266	0.482969	0.113693	0.128705	0.358486	0.151014	0.186991	0.216104	0.150773	0.137603	0.140431	0.152268	0.0959175	0.175114	0.148219	0.236408	0.15176	0.0964971	0.280756	0.594397	0.512427	0.228894
[truncated: 160 more columns]

## Sheet: Figure 2c
Figure 2c	Sample	RDA1	RDA2		group	RDA1	RDA2	r2	p.adj
	10203	0.131587	0.0411304		HC	-0.00496792	-0.110791	0.0837456	0.01725
	10204	-0.0286633	0.0135309		Remission	0.240758	0.0259532	0.0837456	0.01725
	10205	-0.0458342	0.0231289		Flare	-0.0454382	0.0746902	0.0837456	0.01725
	10206	-0.0427345	-0.0166529
	10207	-0.0506636	0.0165546		RDA	HC vs. CD	p<0.0001
	10208	-0.0470041	-0.0193423
	10209	-0.0550644	-0.0188008
	10211	0.00394745	0.000226418
	10213	-0.0378479	-0.0479942
	10214	-0.0446911	-0.0991712
	10216	0.180705	-0.103208
	10217	-0.0568874	-0.0772439
	10219	-0.0493653	-0.100911
	10221	-0.0497196	-0.0432269
	10222	-0.0467229	-0.0586769
	10223	0.0306189	-0.0945895
	10224	-0.0532988	-0.0552191
	10225	-0.0451591	-0.0529722
	10226	-0.0495245	-0.0749027
	10227	-0.0450254	-0.048439
	10228	-0.0543396	-0.0306677
	10229	-0.0463004	-0.0559431
	10231	-0.0317845	-0.0579326
	10232	-0.0490671	-0.0496953
	10233	-0.0507428	-0.0512681
	10234	-0.0495737	-0.0354085
	10235	-0.051674	-0.0109236
	10236	0.0447847	-0.0476635
	10237	-0.0441828	-0.011556
	10238	-0.0486712	-0.0418783
	10241	0.00909904	0.0367826
	10242	-0.0165138	-0.0701506
	10244	-0.0320158	-0.10591
	10245	0.0187171	-0.00638505
	10246	-0.0386016	-0.0125611
	10248	-0.0509775	-0.0289907
	10249	-0.0298556	-0.00296196
	10250	-0.04109	0.00975782
	10252	-0.0332348	-0.0257332
	10253	-0.0408202	-0.0601184
	10254	-0.0185416	-0.0441305
	10255	0.00573764	-0.0430999
	10256	-0.0399081	-0.0162783
	10257	-0.0464384	-0.012747
	10259	0.000384536	-0.083596
	10260	0.348334	-0.137492
	10261	0.333272	-0.150761
	10262	0.0281504	0.0503096
	10263	0.140709	-0.0609634
	10264	0.376663	-0.136426
	10265	-0.00151937	0.0219614
	10102	0.0562235	0.0885075
	10103	0.279268	0.0755031
	10104	0.124696	0.0966158
	10105	0.123754	0.0918015
	10106	0.00205275	0.060967
	10107	-0.00296089	0.0574406
	10108	0.0153153	0.0600508
	10109	-0.00861903	0.0711098
	10110	-0.0241778	0.0501175
	10111	0.0297084	0.0966699
	10112	0.00361686	0.076905
	10113	-0.014371	0.069008
	10114	-0.000134619	0.0844573
	10115	-0.0153488	0.0547948
	10116	-0.00568482	0.0667631
	10117	0.0128824	0.0661575
	10118	0.0211414	0.100059
	10119	-0.0163402	0.0509704
	10120	0.00836724	0.054484
	10121	-0.024992	0.0342013
	10122	-0.0186092	0.0765997
	10123	-0.0304222	0.0273691
	10124	-0.038116	0.0238451
	10125	-0.0440823	-0.0280709
	10126	0.0897666	-0.0471457
	10127	-0.0395838	-0.0106445
	10128	-0.0433099	-0.0406906
	10129	0.0152606	-0.0127665
	10130	-0.0334284	-0.0268673
	10131	-0.0424624	-0.0361952
	10132	-0.0451817	-0.0186295
	10133	0.0750115	-0.0115065
	10134	-0.0104927	-0.0270204
	10135	0.0431435	-0.0546172
	10136	-0.044349	-0.0227555
	10137	0.0544857	-0.0119085
	10138	-0.0217693	0.00482711
	10139	0.000427027	-0.0253285
	10140	0.0194521	-0.00678464
	10141	-0.0464659	-0.0331021
	10142	-0.036403	-0.0533515
	10143	0.0471671	-0.0123926
	10144	-0.0457668	-0.0262925
	10145	0.0349158	-0.0420812
	10146	0.0373147	-0.00216643
	10147	-0.040314	-0.0674155
	10148	0.220812	-0.0107415
	10149	0.0722974	-0.0324964
	10150	-0.0412507	-0.0181556
	10151	-0.0240917	-0.0276963
	202005	-0.0360637	0.0344939
	202007	-0.0401961	0.0142466
	202013	-0.049918	-0.0103187
	202017	0.296614	-0.0212287
	202024	-0.0101307	0.0275607
	202032	-0.0324913	0.0242766
	202039	-0.032454	0.0436663
	202040	-0.0363976	0.0131222
	202044	-0.0374631	0.0158166
	202054	-0.0380605	0.0172917
	202057	0.0186447	0.0296118
	202062	-0.0293079	0.0324032
	202068	-0.0454125	0.0183135
	202070	-0.0388437	0.00176691
	202074	-0.0279749	-0.000139453
	202076	-0.031841	0.054068
	202077	-0.0277401	0.0339325
	202081	-0.0317503	-0.00201419
	202082	-0.00345843	0.0515638
	202083	-0.0199142	0.030371
	202084	-0.0386386	-0.020798
	202087	-0.0236551	0.0150336
	202088	-0.0313423	0.0153434
	202096	-0.000413386	0.0106221
	202098	-0.0202939	0.0178122
	202102	0.1483	-0.0911341
	202104	-0.0320651	0.000227548
	202106	-0.0285375	-0.000596596
	202107	-0.0176291	-0.0118117
	202111	-0.0500808	-0.0249833
	202112	0.0281683	0.00944875
	202116	-0.0271586	-0.0169312
	202117	0.0151546	-0.0498395
	202121	0.0130439	-0.0311407
	202122	0.0463705	-0.0381291
	202124	-0.0428884	-0.00256764
	202125	0.0392708	-0.027171
	202126	0.0998361	-0.0815389
	202137	-0.00413381	0.0226821
	202138	-0.0420141	-0.00379963
	202141	-0.0236594	-0.012226
	202143	0.104222	-0.000107303
	202144	-0.0278429	-0.0135466
	202164	-0.037003	0.0150104
	202172	-0.0323415	0.010809
	202173	0.00406938	-0.0343141
	202178	-0.0225433	-0.0270276
	202183	-0.027297	0.0124442
	202184	0.0195607	-0.0109109
	202186	-0.0439199	0.0173604
	202189	-0.0410688	-0.00502618
	202198	-0.0346741	0.0158218
	201148	-0.0451806	-0.00124934
	201149	-0.0322062	-0.00627182
	201151	-0.038285	-0.00328412
	201155	-0.0393197	-0.011592
	201156	-0.0291446	0.00309548
	201157	0.0559233	-0.0206056
	201158	-0.0481337	0.00898838
	201161	-0.0108073	0.00796393
	201162	0.0101745	-0.012265
	201163	-0.0479251	0.000820446
	201165	-0.0532253	-0.0199485
	201166	-0.0555573	-0.0174297
	201167	-0.0361105	0.0055039
	201168	-0.0439909	0.0274284
	201169	-0.0102056	0.032831
	201170	-0.0236567	0.0439131
	201171	-0.0257623	0.0409889
	201174	-0.0294873	0.0814988
	201175	-0.0198327	0.0636611
	201176	0.0159144	0.0470235
	201177	-0.0362308	0.0403716
	201179	0.0734088	0.102091
	201180	0.000117752	0.0542033
	201181	-0.0409168	0.050855
	201191	0.0555764	0.0548652
	201192	-0.00805125	0.0481314
	201193	-0.0302516	0.0368808
	201194	0.142895	0.0161775
	201195	0.0680163	0.047389
	201196	-0.0191138	0.0893653
	201200	-0.0413597	0.0318078
	201201	-0.0154676	0.00592765
	201203	-0.0304253	0.014507
	201204	-0.0476465	0.0467859
	201206	-0.0441145	0.0173067
	201207	-0.0225435	0.034201
	201208	-0.0516396	0.0219423
	201209	-0.0398156	0.0334772
	201210	-0.0397816	0.0159884
	201211	-0.00980892	0.0363332
	201212	-0.0344874	0.0346653
	201213	-0.0477376	0.0259692
	201214	-0.0239961	0.017486
	201215	0.0340958	0.0233714
	201216	-0.0465929	-0.000245132
	201217	-0.0410998	0.0291213
	201218	0.201813	0.00848381
	201219	-0.0219844	-0.037295
	201221	0.0677612	0.00119612
	201222	0.068678	0.00674773
	201223	-0.028825	-0.00279834
	201224	0.25586	0.00159256
	201225	-0.0324387	0.003836
	201229	-0.0387151	0.00717806

[truncated: 22 more sheets: Figure 2d-e, Figure 2f-g, Figure 2h, Figure 3a-b, Figure 3d, Figure 3e, Figure 3f, Figure 3g, Figure 3h, Figure 4, Figure 5a, Figure 5b, Figure 6a, Figure 6b, Figure 7b, Figure 7c, Figure 7d, Figure 7e, Figure 7f, Figure 7g …]
