# Supplementary material for: The gut ileal mucosal virome is disturbed in patients with Crohn’s disease and exacerbates intestinal inflammation in mice
Source: Nat Commun. 2024 Feb 22;15:1638. doi: 10.1038/s41467-024-45794-y (PMC10884039; doi:10.1038/s41467-024-45794-y)
Supplement: Supplementary file 7 — Source data [file 41467_2024_45794_MOESM7_ESM.zip › ncomms-example-source-Figure S1-17.xlsx]

## Sheet: Figure S1b
Figure S1b	Sample	Ackermannviridae.	Anelloviridae.	Assiduviridae.	Autographiviridae.	Autolykiviridae.	Casjensviridae.	Chaseviridae.	Circoviridae.	Cruciviridae.	Drexlerviridae.	Duneviridae.	Fuselloviridae.	Geminiviridae.	Genomoviridae.	Guelinviridae.	Haloferuviridae.	Halomagnusviridae.	Helgolandviridae.	Herelleviridae.	Inoviridae.	Intestiviridae.	Kyanoviridae.	Lavidaviridae.	Mesyanzhinovviridae.	Microviridae.	Mimiviridae.	Myoviridae.	Orlajensenviridae.	Pachyviridae.	Partitiviridae.	Paulinoviridae.	Peduoviridae.	Pervagoviridae.	Phycodnaviridae.	Podoviridae.	Polyomaviridae.	Poxviridae.	Redondoviridae.	Salasmaviridae.	Schitoviridae.	Siphoviridae.	Steigviridae.	Straboviridae.	Suoliviridae.	Totiviridae.	unclassified.Caudoviricetes.family.	unclassified.Crassvirales.family.	unclassified.Cressdnaviricota.family.
	10203	0.0626526	3.68644	0	0.20675	0	0.0433296	0	8.41493	0	0	0	0	0	0	0	0	0	0	2.32131	0	0.144639	0	0	0	72.2288	0	0.626126	0	0	0	0	0	0	0	0	0	0	0	0.617321	0.00108505	1.92222	0.198111	0	0.00921342	0	7.78469	1.52852	0
	10204	0.558932	7.09152	0	1.0438	0	0.0760659	0	20.203	0	0	0	0	0	0	0	0	0	0	4.02283	0	0.485471	0	0	0	41.8975	0	1.56064	0	0	0	0	0	0	0	0	0	0	0	1.75226	0.00139624	3.74886	0.0169022	0	0.091953	0	15.2723	1.73676	0
	10205	1.36526	9.9363	0	2.01018	0	0.0594114	0	11.9726	0	0	0	0	0	0	0	0	0	0	4.97565	0	0.31566	0	0	0	37.1544	0	1.95351	0	0	0	0	0.00014085	0	0	0	0	0	0	2.1121	0.00158562	5.51125	0.14971	0	0.122536	0	19.3032	2.81168	0
	10206	0.669235	11.1268	0	1.12952	0	0.081136	0	14.6041	0	0	0	0	0	0	0	0	0	0	3.66591	0	0.32425	0	0	0	37.3539	0	1.80156	0	0	0	0	0.000338032	0	0.000478583	0	0	0	0	1.25528	0.00121744	4.8834	0.174849	0	0.0593776	0	18.86	3.04314	0
	10207	1.26768	10.821	0	2.23706	0	0.068898	0	15.3501	0	0	0	0.00014094	0	0	0	0	0	0	4.61484	0	0.232137	0	0	0	30.8315	0	1.55418	0	0	0	0	0.000343478	0	9.73e-05	0	0	0	0	2.22383	0.00111337	5.14025	0.175066	0	0.111646	0	21.7506	3.04568	0
	10208	1.47312	8.60797	0	2.31514	0	0.0758691	0	19.7211	0	0	0	0	0	0	0	0	0	0	3.19144	0	0.377875	0	0	0	34.478	0	1.50127	0	0	0	0	0.00135355	0	0.000479072	0	0	0	0	1.90391	0.00103595	4.71441	0.166157	0	0.112097	0	18.7043	2.04881	0
	10209	0.658269	8.77908	0	1.35329	0	0.0785842	0	17.1863	0	0	0	0	0	0	0	0	0	0	3.5818	0	0.507414	0	0	0	37.5008	0	1.63029	0	0	0	0	0	0	0.00610717	0	0	0	0	1.4705	0.0010303	4.97795	0.17642	0	0.0499415	0	18.4557	2.94204	0
	10211	1.03454	7.99253	0	1.62587	0	0.0853384	0	14.2887	0	0	0	0	0	0	0	0	0	0	3.82763	0	0.370061	0	0	0	43.853	0	1.37597	0	0	0	0	0	0	0	0	0	0	0	1.68232	0.00135748	4.16843	1.18455	0	0.0822163	0	16.1951	1.78095	0
	10213	0.626933	7.98221	0	1.16367	0	0.136825	0	29.6634	0	0	0	0	0	0	0	0	0	0	3.9458	0	0.26634	0	0	0	30.7578	0	1.41676	0	0	0	0	0	0	0	0	0	0	0	1.52377	0.00109106	3.43811	0.0772239	0	0.0516308	0	16.6063	1.25367	0
	10214	1.61703	7.55127	0	2.3208	0	0.120753	0	24.4574	0	0	0	0	0	0.269437	0	0	0	0	2.53468	0	0.341997	0	0	0	30.8582	0	1.23697	0	0.038277	0	0	0	0	0.000185072	0	0	0	0	1.4043	0.000235414	4.13917	0.0770122	0	0.131253	0	19.7512	1.96494	0
	10216	0.308341	1.38946	0	0.502738	0	0.022488	0	4.07178	0	0	0	0	0	0	0	0	0	0	0.317512	0	0.0611066	0	0	0	58.6283	0	0.168821	0	0	0	0	7.52e-05	0	0	0	0	0	0	0.21672	0	0.587466	0.0693207	0	0.0236903	0	3.42721	30.0001	0
	10217	1.37565	7.66345	0	2.0317	0	0.163437	0	22.4528	0	0	0	0	0	0.00343625	0	0	0	0	2.47975	0	0.476548	0	0	0	32.3481	0	1.32795	0	0	0	0	0.000203538	0	0	0.000351673	0	0	0	1.33997	0.000610783	4.30159	0.186856	0	0.115124	0	20.5697	2.10783	0
	10219	1.20417	6.68088	0	1.93996	0	0.142278	0	26.0573	0	0	0	0	0	0	0	0	0	0	2.58783	0	0.410847	0	0	0	32.3459	0	1.18479	0	0	0	0	0	0	0.000184915	0	0	0	0	1.17252	0.000235168	4.02467	0.0947014	3.46e-05	0.111105	0	18.6854	2.00688	0
	10221	0.82059	7.30937	0	1.52348	0	0.111596	0	25.5699	0	0	0	0	0	0	0	0	0	0	3.21799	0	0.344784	0	0	0	31.7746	0	1.49777	0	0	0	0	0.0209972	0	0.000281315	0	0	0	0	1.50878	0.00125243	4.34966	0.066945	0	0.0753479	0	18.1444	2.42378	0
	10222	0.998129	8.5027	0	1.90674	0	0.15388	0	20.6408	0	0	0.0047945	0	0	0	0	0	0	0	3.91583	0	0.343069	0	0	0	32.2004	0	1.67457	0	0.000196308	0	0	0	0	9.43e-05	0.00282297	0	0	0	1.3792	0.000539294	4.24286	0.0984578	0	0.0858073	0	19.8665	3.0987	0
	10223	0.765113	5.36431	0	1.48072	0	0.12997	0	13.9623	0	0	0.00098074	0	0	0.00729409	0	0	0	0	2.01251	0	0.302604	0	0	0	54.85	0	0.914371	0	0.0107457	0	0	0	0	0	0	0	0	0	0.956296	0.000755005	2.74664	0.18669	0	0.0737729	0	13.9558	1.55994	0
	10224	1.36949	9.47385	0	2.09878	0	0.107533	0	19.6713	0	0	0	0	0	0	0	0	0	0	2.55491	0	0.46653	0	0	0	33.427	0	1.44909	0	0	0	0	0.0105379	0	0	0	0	0	0	1.49279	0.00128227	4.77269	0.243554	0	0.127954	0	19.7164	2.05338	0
	10225	0.743858	9.14601	0	1.48194	0	0.120889	0	19.2768	0	0	0	0	0	0	0	0	0	0	3.30283	0	0.413327	0	0	0	35.2283	0	1.3483	0	0	0	0	0.000132965	0	0.000188318	0	0	0	0	1.24241	0.000419137	4.38625	0.109693	0	0.0784101	0	19.1737	2.85038	0
	10226	1.12734	7.80378	0	1.90225	0	0.0986513	0	20.7264	0	0	0	0	0	0.000501241	0	0	0	0	3.0364	0	0.438293	0	0	0	33.3075	0	1.23271	0	0.000103924	0	0	0.00440011	0	0	0.00286011	0	0	0	1.26676	0.000694913	3.65949	0.110724	0.0054558	0.100578	0	22.0257	2.1115	0
	10227	1.11748	8.04231	0	1.80217	0	0.133648	0	20.0022	0	0	0	0	0	0	0	0	0	0	3.15245	0	0.289135	0	0	0	31.7273	0	1.62391	0	0	0	0	6.67e-05	0	0	0	0	0	0	1.47787	0.000600186	4.89527	0.116717	0	0.105288	0	20.8277	3.72244	0
	10228	1.39016	7.8022	0	2.08225	0	0.0966262	0	19.2749	0	0	0	0	0	0	0	0	0	0	3.26371	0	0.381108	0	0	0	32.3163	0	1.55676	0	0.0109227	0	0	0.00119352	0	0.000563264	0	0	0	0	1.71287	0.00143287	5.3643	0.107281	7.03e-05	0.137836	0	20.8691	2.7486	0
	10229	1.00195	7.96833	0	1.53042	0	0.126927	0	17.3413	0	0	0	0	0	0	0	0	0	0	2.76497	0	0.495904	0	0	0	41.699	0	1.22465	0	0	0	0	0	0	0	0	0	0	0	1.19165	0.000663226	3.90189	0.165537	0	0.110521	0	17.6012	2.07387	0
	10231	1.0771	9.05539	0	1.97983	0.130381	0.264561	0	18.5738	0	0	0	0	0.0451133	0	0	0	0	0	3.17191	0	0.264125	0	0	0	31.6831	0	1.37653	0	0.0151296	0	0.949282	0	0	0	0.0015137	0	0	0	1.43885	0.000700481	4.48605	0.0946373	0	0.108087	0	20.3229	2.67464	0
	10232	0.781988	8.70425	0	1.67506	0	0.120759	0	18.6802	0	0	0	0	0	0	0	0	0	0	3.45071	0	0.427606	0	0	0	35.7755	0	1.37292	0	0	0	0	0	0	9.58e-05	0	0	0	0	1.36359	0.000426598	4.37597	0.0943029	0	0.0842509	0	19.6264	2.74084	0
	10233	1.0551	8.95138	0	1.80086	0	0.145094	0	20.557	0	0	0	0	0	0.436827	0	0	0	0	4.68416	0	0.297268	0	0	0	29.7462	0	1.54062	0	0	0	0	0	0	0.000169553	0.00340324	0	0	0	1.48878	0.000970637	4.6369	0.133658	3.18e-05	0.106235	0	21.0801	2.32051	0
	10234	0.811146	10.5005	0	1.28428	0	0.119638	0	21.326	0	0	0	0	0	0	0	0	0	0	3.3725	0	0.312903	0	0	0	32.4369	0	1.63324	0	0	0	0	0	0	0.000177487	0	0	0	0	1.40901	0.00129786	4.81508	0.14754	0	0.0857556	0	18.2341	2.74233	0.000195135
	10235	1.1185	9.37433	0	1.91389	0	0.0817418	0	17.51	0	0	0	0	0	0	0	0	0	0	4.21885	0	0.319251	0	0	0	33.1927	0	1.6734	0	0.0108451	0	0	0.0265126	0	0.000403664	0.000788303	0	0	0	1.73877	0.00118094	5.19956	0.153046	0	0.0966765	0	19.5245	3.15218	0
	10236	0.623889	4.30757	0	0.899033	0	0.0677062	0	9.46499	0	0	0	0	0	0	0	0	0	0	1.9464	0	0.133539	0	0	0	18.813	0	0.798614	0	0.0105068	0	0	9.88e-05	0	0.000559629	0.0359809	0	0	0	0.777636	47.5026	2.31599	0.0300477	5.25e-05	0.0554137	0	10.2945	1.55567	0
	10237	1.28934	9.54617	0	1.91697	0	0.101215	0	19.0172	0	0	0	0	0	0	0	0	0	0	4.21224	0	0.245368	0	0	0	32.5427	0	1.79491	0	0	0	0	0.000140288	0	0.000496412	0	0	0	0	1.94042	0.00119974	4.52418	0.0980407	3.72e-05	0.286959	0	18.8251	2.96721	0
	10238	1.57913	9.99762	0	2.15301	0	0.131988	0	18.5543	0	0	0	0	0	0	0	0	0	0	3.39129	0	0.377725	0	0	0	33.4219	0	1.47121	0	0	0	0	6.78e-05	0	0.00182262	0	0	0	0	1.55465	0.000732067	4.48053	0.0523931	0	0.167368	0	19.4284	2.57395	0
	10241	0	12.7346	0	0.0271447	0	0.0283983	0	3.74007	0	0	0	0	0	0	0	0	0	0	2.97614	0	0.899748	0	0	0	60.511	0	2.01311	0	0	0	0	8.22e-05	0	0	0	0	0	0	1.00281	0.00170147	2.7001	0.00317976	0.00183095	0.000144212	0	11.702	1.54314	0
	10242	0.000973827	11.0414	0	0.642584	0	0.147433	0	24.3998	0	0	0	0	0	0	0	0	0	0	3.75337	0	0.437753	0	0	0	34.0483	0	1.11678	0	0	0	0	0	0	0.000872001	0	0	0	0	1.11189	0.0011708	4.33599	0.154914	0	0.000665693	0	14.9229	2.78957	0
	10244	2.16467	14.8427	0	3.08006	0	0.0899372	0	14.9416	0	0	0	0	0	0	0	0	0	0	1.92769	0	0.259577	0	0	0	32.4944	0	1.3011	0	0	0	0	0	0	0.000869121	0	0	0	0	1.47145	0.000276366	3.79499	0.133506	0	0.169194	0	19.9424	2.58824	0
	10245	0.784389	8.04613	0	1.21954	0	0.100786	0	9.55232	0	0	0	0	0	0	0	0	0	0	4.22628	0	0.176591	0	0	0	51.9686	0	1.50999	0	0	0	0	0	0	0.00123207	0	0	0	0	1.2591	0.000783534	3.44562	0.0763688	0	0.0649313	0	14.9114	2.26559	0
	10246	0.568905	10.4548	0	0.756967	0	0.0734358	0	23.1476	0	0	0	0	0	0	0	0	0	0	2.68667	0	0.429152	0	0	0	35.066	0	1.79514	0	0	0	0	0	0	9.77e-05	0	0	0	0	0.834477	0.000559303	4.23733	0.0947446	0	0.0757013	0	16.2685	3.1277	0
	10248	1.4042	8.82726	0	2.1272	0	0.114276	0	21.0512	0	0	0	0	0	0	0	0	0	0	4.09405	0	0.399035	0	0	0	32.013	0	1.50198	0	0.00100641	0	0	0.00151578	0	0	0	0	0	0	1.5672	0.000544642	4.26834	0.0702017	0	0.132332	0	18.6126	3.2017	0
	10249	0.407475	9.15453	0	0.747797	0	0.0856156	0	11.4618	0	0	0.000559341	0	0	0	0	0	0	0	3.62404	0	0.298586	0	0	0	44.089	0	1.7608	0	0.000694508	0	0	0	0	0.00161911	0.000214483	0	0	0	1.46766	0.0396392	5.47808	0.134234	0	0.0534482	0	18.1395	2.29376	0
	10250	1.07148	10.1203	0	1.60227	0	0.0999838	0	21.911	0	0	0	0	0	0	0	0	0	0	4.55163	0	0.186633	0	0	0	29.642	0	1.97294	0	0	0	0	0.0416558	0	0.000508643	0	0	0	0	1.93921	0.00147809	4.17204	0.0350829	7.26e-05	0.10313	0	18.7887	3.16831	0
	10252	0.425959	10.4996	0	0.916942	0	0.125314	0	15.8209	0	0	0	0	0	0	0	0	0	0	4.91196	0	0.223845	0	0	0	33.659	0	1.8445	0	0	0	0	0.000462517	0	0.000190755	0.00174643	0	0	0	1.35166	0.00121332	5.46844	0.119081	0	0.0754471	0	20.004	3.89347	0
	10253	1.41633	10.7182	0	2.12995	0	0.145615	0	21.1359	0	0	0	0	0	0	0	0	0	0	3.2535	0	0.217063	0	0	0	29.2071	0	1.69036	0	0	0	0	0.00185653	0	0.000360963	0	0	0	0	1.29862	0.000688657	4.75784	0.11771	0	0.135473	0	20.3572	2.63498	0
	10254	0.556522	8.43854	0	1.14895	0	0.072322	0	18.4514	0	0	0	0	0	0	0	0	0	0	3.11382	0	0.21253	0	0	0	38.2643	0	2.15479	0	0	0	0	0	0	0.00550061	0	0	0	0	0.935369	0.000715904	4.93522	0.161923	0	0.0451303	0	17.5758	3.19082	0
	10255	0.520148	6.56919	0	0.929223	0	0.132925	0	12.3216	0	0	0	0	0	0	0	0	0	0	3.17985	0	0.275355	0	0	0	55.8676	0	1.22803	0	0	0	0	2.65e-05	0	7.63e-05	0	0	0	0	0.922303	0.000679829	2.79438	0.0489073	0	0.0475032	0	13.0868	1.45543	0
	10256	1.24608	12.2819	0	1.6915	0	0.0869695	0	16.9516	0	0	0	0	0	0	0	0	0	0	6.07021	0	0.1881	0	0	0	29.4742	0	1.9762	0	0	0	0	0	0	0	0	0	0	0	1.47093	0.00115679	4.81209	0.160774	0	0.105269	0	20.3157	2.69477	0.000399929
	10257	0.7638	10.0613	0	1.34801	0	0.0778795	0	17.6266	0	0	0	0	0	0	0	0	0	0	4.00892	0	0.314985	0	0	0	34.7301	0	1.82582	0	0	0	0	0	0	0.000483113	0	0	0.000150431	0	1.43785	0.00135194	5.22354	0.120358	0	0.0831358	0.00383233	18.0096	3.82005	0
	10259	0.00697893	9.31319	0	0.319624	0	0.0662803	0	31.6873	0	0	0	0	0	0	0	0	0	0	3.42303	0	0.065815	0	0	0	23.1585	0	1.48905	0	0	0	0	0.00910797	0	0.000492166	0	0	7.67e-05	0	0.488515	0.000438254	6.70786	0.103133	3.69e-05	0.0187015	0	18.5247	3.1947	0
	10260	0.00625502	0.81377	0	0.0236412	0	0.0028324	0	0.638724	0	0	0	0	0	0	0	0	0	0	0.120862	0	0.00432289	0	0	0	84.2568	0	0.277977	0	0	0	0	2.29208	0	0	0.856748	0	0	0	0.0302589	0.00282342	3.0108	0.00181253	0.00299901	0.000928222	0	7.24075	0.0637663	0
	10261	0.00441932	7.41393	0	0.0622129	0	0	0	1.32392	0	0	0	0	0	0	0	0	0	0	0.431549	0	0.00515799	0	0	0	63.0346	0	1.03771	0	0	0	0	4.22412	0	0	0	0	0	0	0.0512788	0.0177925	6.83002	0.00115057	0.0640462	0.00164495	0	15.3331	0.0777528	0
	10262	0.226723	6.97161	0	0.569033	0	0.0511996	0	32.1964	0	0	0	0	0	0	0	0	0	0	3.80683	0	0.118291	0	0	0	29.6959	9.64e-05	1.45313	0	0	0	0	0.00901171	0	0.0063139	0.0359316	0	0	0	1.43512	0.00548578	4.5175	0.0333934	0.000434681	0.0270963	0	16.3503	1.89833	0.00425028
	10263	0.14781	8.97014	0	0.200164	0	0.0461727	0	8.91661	0	0	0	0	0	0	0	0	0	0	2.32139	0	0.0513436	0	0	0	22.0828	0	1.00763	0	0	0	0	0.585755	0	0.275171	0.279218	0.0038439	0	0	0.685056	0.0744998	29.975	0.0380978	0.0158141	0.00597228	0	21.4007	2.02862	0.0194772
	10264	0	0.192971	0	0.00228543	0	0.000746757	0	0.0504973	0	0	0	0	0	0	0	0	0	0	0.0154547	0	0.000756783	0	0	0	99.0263	0	0.00437981	0	0	0	0	0.0374643	0	0	0.00596154	0	0	0	0.00435976	0.000545922	0.223322	2.03e-05	0.00161072	0.000112153	0	0.421126	0.00515276	0
	10265	0.198564	8.92522	0	0.626661	0	0.102975	0	18.6372	0	0	0	0.000583041	0	0	0	0	0	0	4.25459	0	0.14674	0	0	0	30.7665	0	1.97832	0	0	0	0	0.000227304	0	0.0135147	0	0	0	0	1.21683	0.00143254	5.23456	0.0383765	0.00192954	0.0401282	0	24.246	2.09869	0.0106138
	10101	0.252612	9.15902	0	0.526314	0	0.030525	0	17.1277	0	0	0	0	0	0	0	0	0	0	5.72047	0.00188851	0.184541	0	0	0	34.351	0	1.93417	0	0	0	0	6.87e-05	0	0.00119132	0	0	0.000529928	0	1.61843	0.00296826	5.45251	0.0293954	0	0.0313849	0	19.3853	3.70878	0.000427548
	10102	0.0754507	7.02601	0	0.19673	0	0.0082942	0	21.3442	0	0	0	0	0	0	0	0	0	0	3.20831	0	0.0268415	0	0	0	36.6555	0	1.7372	0	0	0	0	0.000127602	0	0.000210582	0.00513299	0	0	0	1.63973	0.00387164	6.17426	0.0300379	0	0.0140202	0	18.7401	2.74845	0.00138929
	10103	0.0138405	9.16452	0	0.209837	0	0.00190581	0	1.7571	0	0	0	0	0	0	0	0	0	0	0.199168	0	0.00417144	0	0	0	85.9014	0	0.094647	0	0.000204746	0	0	0	0	0	0	0	0	0	0.128551	0.000383245	0.27772	1.14094	0	0.00116093	0	0.893656	0.114262	0.00383061
	10104	0.000327394	55.8882	0	0.128164	0	0.00369841	0	20.3841	0	0	0	0	0	0	0	0	0	0	1.25495	0	0.00227209	0	0	0	10.8841	0	0.451743	0	0	0	0	0	0	0	0	0	0	0	1.65145	0.00393657	1.98491	0.000439566	0	0.00116208	0	5.52055	0.476217	1.35955
	10105	0.0308077	7.09003	0	0.193203	0	0.0177066	0	6.36298	0	0	0	0	0	0	0	0	0	0	2.35131	0.000666625	0.110249	0.00128173	0	0	68.3013	0	0.761154	0.0277392	0.000272284	0	0	0	0	0	0	0	0	0	1.43415	0.00294693	2.76287	0.00358454	0	0.0810206	0	8.17345	1.02678	0.00622706
	10106	0.0416124	8.98103	0	0.254552	0	0.034546	0	20.0241	0	0	0.00199244	0	0	0	0	0	0.000500298	0	5.17313	0	0.122051	0	0	0	32.0541	0	1.72555	0	0.0269159	0	0	0.00118566	0	0.00229051	0.0119523	0	0	0	1.7583	0.0072871	6.10027	0.0797983	0.000330118	0.0279434	0	19.8672	3.20819	0.000447598
	10107	0.189891	10.2318	0	0.447179	0	0.0258769	0	12.3425	0.00120815	0	0	0	0	0	0	0	0	0	5.482	0	0.127229	0	0	0	36.6949	0	1.88997	0	0	0	0	0	0	0.000841203	0	0	0	0	1.63982	0.00303145	5.82953	0.0114593	0	0.0178686	0	20.1399	4.12847	0
	10108	0.200347	9.72651	0	0.321831	0	0.0498273	0	14.2092	0	0	0	0.00024518	0	0.0051163	0	0	0	0	4.8232	0	0.0908288	0	0	0	29.592	0	1.77424	0	0	0	0	0.000429459	0	0.000563757	0.0127066	0.000293587	0	0	12.4789	0.00306906	5.01577	0.00681321	0	0.0164367	0	17.9718	3.12538	0.000247957
	10109	0.135883	8.73033	0	0.330148	0	0.0393729	0	19.953	0	0	9.01e-05	0	0	0	0	0	0	0	5.3084	0	0.183483	0	0	0	33.4231	0	1.84236	0	0	0	0	0.00110425	0	0.00294008	0.000262536	0	0	0	1.58047	0.00219219	5.54118	0.0164483	0	0.022831	0	18.9861	3.32672	0.00066882
	10110	0.289092	9.30019	0	0.606622	0	0.0519701	0	16.4791	0	0	0	0	0	0	0	0	0	0	5.4834	0	0.265941	0	0	0.00022383	35.4288	0	1.89813	0	0	0.000239308	0	0.00344611	0	0.000683099	0.0103978	0	0	0	1.57527	0.00198584	5.03057	0.0326705	4.57e-05	0.0338591	0	19.0406	3.90618	0.000214543
	10111	0.308752	8.1464	0	0.492465	0	0.0259673	0	17.8193	0	0	0.00137372	0	0	0	0	0	0	0	4.84119	0	0.116827	0	0	0	39.4111	0	2.1406	0	0.0324504	0	0	0.0149503	0	0.000489978	9.14e-05	0	0	0	1.91903	0.00386396	5.09349	0.292718	0	0.0289663	0	15.9755	3.11496	0
	10112	0.215783	8.94497	0	0.395163	0	0.0306663	0	17.222	0	0	6.75e-05	0	0	0	0	0	0	0	4.90499	0	0.13202	0	0	0	36.5405	0	1.8367	0	0.0109376	0	0	0.000365181	0	0.00186134	0.0093957	0	0	0	2.0011	0.00605082	5.7839	0.0211453	0	0.0243252	0	17.9788	3.155	0.000227433
	10113	0.319836	9.65444	0	0.537358	0	0.0267974	0	16.6864	0	0	0	0	0	0	0	0	0	0	5.47979	0	0.20915	0	0	0	36.4016	0	1.82345	0	0	0	0	0.000196887	0	0.000278716	0	0	0	0	1.61828	0.00218611	5.19571	0.0378049	0	0.0375867	0	17.6427	3.97922	0
	10114	0.158505	8.54207	5.39e-05	0.304445	0	0.024375	0	20.0281	0	0	0	0	0	0	0.00129558	0	0	0.509007	5.09365	0	0.119111	0	0	0	31.4658	0	2.1049	0	0.00288164	0	0	0.00098823	0	0.00215444	0.016097	0	0	0	1.99876	0.00632815	7.77635	0.0355021	0	0.026807	0	17.8458	3.06871	0
	10115	0.295839	9.35368	0	0.987681	0	0.0315271	0	18.9567	0	0	0	0	0	0	0	0	0	0	5.27247	0	0.204179	0	0	0	34.9948	0	1.84034	0	0	0	0	0.00939697	0	0.000194255	0	0	0	0	1.60128	0.00154402	5.19259	0.0384672	0	0.0336945	0	16.7253	4.05895	0.00106767
	10116	0.262539	9.32974	0	0.256795	0	0.0298541	0	21.9159	0	0	0	0	0	0	0	0	0	0	6.12161	0	0.136275	0	0	0	30.9378	0	1.65908	0	0	0	0	0.000187952	0	0.000443601	0	0	0	0	1.37511	0.00186183	5.44644	0.0421334	0	0.013736	0	18.6155	3.53639	0
	10117	0.242983	9.27796	0	0.464391	0	0.0291241	0	16.6461	0	0	0	0	0	0	0	0	0	0.000142277	4.43276	0	0.212653	0	0	0	39.4126	0	1.88308	0	0.015824	0	0	0.00127864	0	0.000737124	9.06e-05	0	0	0	1.32727	0.00659929	5.02303	0.165892	0	0.0337348	0	15.9807	4.4896	0
	10118	0.0658923	13.1079	0	0.585386	0	0.0221534	0	19.2893	0	0	0.00029203	0	0	0	0	0	0	0	4.25683	0.000709555	0.11601	0	0	0	30.4051	0.00013699	1.76231	0.00236178	0	0	0	0.00179798	0	0.00717984	0.0169134	0	0	0	1.99894	0.00477983	5.09071	0.0204423	0.00122031	0.0656974	0	19.9942	2.50613	0.000723007
	10119	0.119011	9.33563	0	0.460238	0	0.0522346	0	17.2425	0	0	0	0	0	0	0	0	0	0	5.28437	0	0.161707	0	0	0	36.4444	0	1.88412	0	0	0	0	6.99e-05	0	0.000198133	0	0	0	0	2.03981	0.00327555	5.41116	0.0210088	7.43e-05	0.022582	0	18.1347	2.89513	0.00108905
	10120	0.0747248	6.78842	0	0.256353	0	0.029501	0.011963	19.4647	0	0	0	0	0	0	0	0	0	0	3.99096	0.0034661	0.207077	0	0	0	35.0283	0	1.37094	0	0.000146777	0	0	0.000497543	0	0.0551407	0.335855	0	0	0	2.2843	0.00496955	6.1209	0.233721	0.0137751	0.0330526	0	19.4285	3.0064	0
	10121	0.311483	11.5531	0	0.628632	0	0.0506676	0	18.9291	0	0	0	0	0	0	0	0	0	0	5.70207	0	0.13622	0	0	0	31.7169	0	1.97902	0	0	0	0	0.00522562	0	0.00326126	0.00158772	0	0	0	1.46392	0.00194032	5.29321	0.0589702	0	0.0308121	0	18.1623	3.4882	0.000925429
	10122	0.51198	8.48137	0	0.824189	0	0.033539	0	15.9618	0	0	9.77e-05	0	0	0	0	0	0	0	5.3499	0	0.236576	0	0	0	36.8224	0	1.99875	0	7.63e-05	0	0	0	0	0.00711973	0.000231019	0	0	0	2.12539	0.00366826	5.04971	0.0064496	0	0.0517165	0	19.519	2.49284	0
	10123	0.245652	10.6251	0	0.584776	0	0.06542	0	17.9086	0	0	0	0	0	0	0	0	0	0	5.69473	0	0.274372	0	0	0	35.4976	0	1.72965	0	0	0.000147411	0	0.000670535	0	0.000100167	0.010453	0	0	0	1.49599	0.00127412	4.84958	0.0647982	0	0.0248793	0	17.7129	2.88076	0
	10124	0.796646	11.0172	0	1.27741	0	0.0528408	0	18.2085	0	0	0	0	0	0	0	0	0	0	3.83614	0	0.268042	0	0	0	33.6654	0.000123059	2.22426	0	0	0	0	0.00432412	0	0.000455523	0.0037314	0	0	0	1.67958	0.00159692	5.17443	0.0679782	0	0.0599192	0	17.2617	3.9382	0.00108262
	10125	0.932851	10.1609	0	1.3998	0	0.0848273	0	19.9676	0	0	0	0	0	0	0	0	0	0	3.61998	0	0.290973	0	0	0	33.4715	0	1.90955	0	0	0	0	0.000134353	0	0.000570753	7.31e-05	0	0	0	1.34569	0.00148246	4.48626	0.0926801	0	0.0914245	0	17.7772	3.47941	0
	10126	0.329067	2.86102	0	0.465506	0	0.0181961	0	4.46025	0	0.000782324	0	0	0	0	0	0	0	0	0.939115	3.32458	0.170118	0	0	0	78.5123	0	0.432698	0	0	0	0	0.00573855	0.00511676	0	0	0	0	0	0.69986	0.000344475	1.55796	0.057799	0	0.0533024	0	5.10405	0.83503	0
	10127	0.535036	12.6014	0	1.21555	0	0.0579294	0	19.1867	0	0	0	0	0	0	0	0	0	0	4.70991	0	0.295714	0	0	0	33.7095	0	1.72278	0	0.00230738	0	0	0.000452735	0	0.00103371	0	0	0	0	1.44535	0.000771386	4.79999	0.0500391	0	0.0502118	0	15.6978	3.3202	0
	10128	1.23388	9.2941	0	1.64144	0	0.0770354	0	22.8729	0	0	0	0	0	0	0	0	0	0	3.88409	0	0.272737	0	0	0	31.733	0	1.79826	0	0	0	0	0.00774481	0	0	0	0	0	0	1.28482	0.000601173	4.13706	0.0492898	7.09e-05	0.117343	0	17.7665	3.10229	0
	10129	0.683186	7.02978	0	0.936653	0	0.0537783	0	15.7834	0	0	0	0.0139987	0	0	0	0	0	0	3.03111	0	0.217533	0	0	0	47.8336	0	1.63826	0	0	0	0	0.000702679	0	0.000165817	0.0029124	0	0	0	2.11063	0.000527195	3.7106	0.0443021	0	0.0513427	0	12.2742	4.10479	0
	10130	1.00327	8.36208	0	1.47417	0	0.0454259	0	19.5692	0	0	0	0	0	0	0	0	0	0	4.31692	0	0.32448	0	0	0.00012308	38.2218	0	1.54145	0	0.00612788	0	0	7.58e-05	0	0.00178326	0.00296675	0	0	0	1.41147	0.000409364	4.08815	0.0610949	0.000401424	0.0973761	0	15.4697	3.41828	0.000235938
	10131	0.554302	7.94911	0	0.926706	0	0.0780506	0	24.4687	0	0	0	0	0	0	0	0	0	0	4.56774	0	0.415816	0	0	0	35.6867	0	1.45824	0	0.0199672	0	0	0	0	0.000569148	0	0	0	0	1.15787	0.000422285	3.70536	0.0349325	0	0.0485565	0	15.5043	2.61422	0
	10132	0.898553	10.1072	0	1.21989	0	0.0564321	0	20.2015	0	0	0	0	0	0	0	0	0	0	4.63464	0	0.284987	0	0	0	33.3923	0	1.73489	0	0	0	0	0.0015268	0	0	0	0	0	0	1.34485	0.00089195	4.42275	0.0484573	0	0.0822183	0	17.6299	3.33985	0
	10133	0.479948	6.2571	0	0.811889	0	0.0339237	0	12.8669	0	0.0152053	0.00250723	0	0	0	0	0	0	0	1.99164	0	0.20718	0	0	0	58.8724	0	1.10225	0	0.0124715	0	0	7.75e-05	0	0	0.038379	0	0	0	0.739242	0.000279241	2.76794	1.53947	0	0.0400993	0	9.84589	1.87128	0
	10134	0.733057	8.25526	0	1.31083	0	0.0547365	0	21.9949	0	0.00337239	0.000261731	0	0	0	0	0	0	0	3.4202	0	0.307951	0	0	0	40.126	0	1.24474	0	0.000104446	0	0	0.00939483	0	0.000501309	0	0	0	0	1.20895	0.00192926	3.66293	0.195893	0	0.0746093	0	14.4674	2.30015	0
	10135	0.475669	4.07717	0	0.691455	0	0.0325888	0	10.709	0	0	0	0	0	0	0	0	0	0	1.92998	0	0.199116	0	0	0	65.6207	0	0.915676	0	0	0	0	0	0	0	0.00170102	0	0	0	0.610393	0.000318799	2.18002	0.0124699	0	0.0339673	0	10.1158	1.86365	0
	10136	0.594818	8.80221	0	1.08018	0	0.0662267	0	22.6441	0	0	0	0	0	0	0	0	0	0	4.0021	0	0.382334	0	0	0	35.3	0	1.72365	0	0	0	0	0.000568982	0	0	0	0	0	0	1.4468	0.000704405	3.71048	0.0281467	0	0.0507212	0	16.4327	2.97528	0
	10137	0.639766	4.1498	0	0.811668	0	0.037774	0	14.1756	0	0	0	0	0	0	0	0	0.00323826	0	2.43954	0	0.139091	0	0	0	61.5701	0	0.826039	0	0.0193487	0	0	0.00762655	0	0.000208471	0	0	0	0	0.762593	0.00324748	2.45526	0.192194	6.4e-05	0.0522041	0	9.84665	1.42047	0
	10138	0.904893	9.34579	0	1.21669	0	0.0447023	0	19.9327	0	0	0	0	0	0	0	0	0	0	4.18673	0	0.25793	0.00929304	0	0	35.9692	0	2.18608	0	0.00882126	0	0	0.000200205	0	0.000702017	0	0	0	0	1.28672	0.000476566	4.71255	0.111706	0.00286862	0.0720768	0	15.5586	3.54973	0
	10139	0.313563	7.63866	0	0.796924	0	0.076206	0	18.3522	0	0	0	0	0	0	0	0	0	0	3.41269	0	0.219791	0.00118391	0	0	34.5624	0	1.27632	0	0	0	0	0	0	0.00028729	0	0	0	0	1.30135	0.000567248	3.04159	12.3123	0.000136848	0.0327717	0	13.8894	1.91461	0
	10140	0.00433282	10.1918	0	0.214721	0	0.020171	0	20.1251	0	0	0	0	0	0	0	0	0	0	8.8498	0	0.0769649	0	0	0	31.8065	0	2.13819	0	0	0	0	0	0	9.58e-05	0	0	0	0	0.817997	0.00109672	3.97782	0.00461581	3.59e-05	0.0119377	0	18.862	2.15967	0
	10141	1.05604	9.17794	0	1.58197	0	0.0560177	0	21.9436	0	0	0	0	0	0	0	0	0	0	3.30333	0	0.374213	0	0	0	34.4763	0	2.14883	0	0	0	0	0.000133062	0	0.00226012	0.000987654	0	0	0	1.42758	0.000718655	4.14957	0.0838652	0	0.0886459	0	17.0556	2.29584	0
	10142	0.510044	10.4426	0	1.33735	0	0.101943	0	24.6338	0	0	0	0	0	0	0	0	0	0	2.95411	0	0.22252	0	0	0	32.4271	0	1.88445	0	0	0	0	0	0	0	0.00116018	0	0	0	1.24954	0.00063355	4.2446	0.0848174	0	0.0549484	0	16.7	2.23538	0
	10143	0.883789	6.43422	0	1.18645	0	0.0438898	0	18.1972	0	5.83e-05	0	0	0	0	0	0	0	0	2.80219	0	0.228139	0	0	0.000967166	47.0108	0	1.22785	0	0	0	0	0	0	0	0.000586077	0	0	0	1.08412	0.000289428	3.3932	1.74356	0	0.0954301	0	12.894	2.22573	0
	10144	0.551919	9.94769	0	1.10409	0	0.0803548	0	21.9487	0	0	0	0	0	0	0	0	0	0	3.45799	0	0.353001	0	0	0	34.6373	0	1.69255	0	0	0	0	6.57e-05	0	0.000185868	0	0	0	0	1.15665	0.00135915	4.83895	0.106376	0	0.0395752	0	16.1391	3.20046	0
	10145	0.553982	5.0504	0	0.90028	0	0.0522413	0	14.1467	0	0	0	0	0	0	0	0	0	0	1.98072	0	0.199492	0	0	0	60.3798	0	0.832363	0	0.00113568	0	0	9.98e-05	0	0.000292808	8.79e-05	0	0	0	0.712555	0.000124141	2.33464	0.0629375	0.000144	0.0495759	0	10.5265	1.6403	0.000214639
	10146	0.988689	5.71058	0	1.47329	0	0.0610502	0	16.8947	0	0	0	0	0	0	0	0	0	0	2.87503	0	0.22162	0	0	0	51.9589	0	1.15557	0	0	0	0	7.73e-05	0	0.000547287	0.000588704	0	0	0	1.34837	0.000765657	2.68297	0.051241	0	0.0764978	0	12.5162	1.48399	0
	10147	0.761534	9.63341	0	1.49181	0	0.0677079	0.000852888	21.815	0	0	0	0	0	0	0	0	0	0	2.90073	0	0.324771	0	0	0	35.1446	0	1.26855	0	0	0	0	6.74e-05	0	0.00826375	0	0	0	0	1.21816	0.000667607	4.2627	0.200117	0.00187217	0.117208	0	17.578	2.40637	0.000209871
	10148	0.0697746	0.979298	0	0.114551	0	0.00682231	0	2.70767	0	0	9.49e-05	0	0	0	0	0	0	0	0.354674	0	0.0337375	0	0	0	91.5608	0	0.193585	0	0.000185009	0	0	0	0	0	0	0	0	0	0.102447	0.000184942	0.603317	0.389616	0.000169564	0.00585913	0	2.39728	0.38562	0
	10149	0.427721	3.14605	0	0.6426	0	0.0252304	0	5.62711	0	0	0	0	0	0	0	0	0	0	1.48264	0	0.17744	0	0	0	76.5927	0	0.582174	0	0	0	0	0	0	0	0.00484781	0	0	0	0.612567	7.96e-05	2.00797	0.0425137	0	0.0432749	0	7.51142	0.830187	0
	10150	1.36416	9.18843	0	1.42389	0	0.0444321	0	20.1994	0	0	0	0	0	0	0	0	0	0	4.9884	0	0.266635	0	0	0	31.4942	0	1.89551	0	0	0	0	0	0	0	0	0	0	0	1.35811	0.0011616	4.91444	0.0427346	0	0.115827	0	17.7899	4.15546	0
	10151	0.644764	8.17552	0	1.46239	0	0.0674724	0	18.319	0	0	0	0	0	0	0	0	0	0	3.36795	0	0.421288	0	0	0.00309642	40.6068	0	1.33679	0	0.000424722	0	0	0	0	0.00468354	0.000111507	0	0	0	1.0338	0.000540782	4.14402	0.121582	0.00195188	0.0676361	0	16.8746	2.75333	0
	202005	1.48092	10.3444	0	2.02042	0	0.0507536	0	7.56437	0	0	0	0	0	0	0	0	0	0	5.01548	0	0.536893	0	0	0	37.7018	0	1.65322	0	0	0	0	0.0862602	0	0.00128776	0	0	0	0	1.79937	0.00191107	5.58079	0.0672966	0	0.105121	0	22.1827	3.3833	0.000707993
	202007	0.735296	10.3734	0	1.08531	0	0.0526642	0	15.035	0	0.00350999	0	0	0	0	0	0	0	0	5.08322	0	0.280428	0	0	0	36.7036	0	2.03262	0	0	0	0	0.000142191	0	0.00231462	0	0	0	0.0269907	1.64858	0.00115199	4.94473	0.0733051	0	0.0566761	0	18.0337	3.25574	0
	202013	0.897341	13.2534	0	1.2383	0	0.103133	0	18.4732	0	0	0	0	0	0	0	0	0	0	4.55367	0	0.208025	0	0	0	27.4584	0	1.57954	0	0.0283723	0	0	0	0	0.00010276	0	0	0	0	1.45735	0.00163403	5.43718	0.135512	0	0.0938498	0	20.6977	3.30519	0.000451995
	202017	0.0391332	0.317573	0	0.0442292	0	0.000524494	0	0.412459	0	0.00018555	0	0	0	0	0	0	0	0	0.176223	0	0.00405412	0	0	0	97.9154	0	0.0631039	0	0	0	0	0	0	0	0	0	0	0	0.0762149	0	0.172464	0.122522	0	0.00286829	0	0.536296	0.110251	0
	202024	1.02299	9.04208	0	0.617128	0	0.0240911	0	7.73256	0	0	0	0	0	0	0	0	0	0	6.94186	0	0.184755	0	0	0	43.3315	0	1.42402	0	0	0	0	0.000206184	0	0	0	0	0	0	1.02636	0.00105187	5.21203	0.108091	0	0.150774	0	19.4607	3.57781	0.000213909
	202032	1.51688	9.14696	0	1.43333	0	0.0505241	0	13.2336	0	0	0	0	0	0	0	0	0	0	4.79017	0	0.36638	0	0	0	39.7293	0	1.59501	0	0	0	0	0.000281635	0	0	0	0	0.000152219	0	1.24201	0.00107778	4.45603	0.0335884	0	0.155571	0	18.6204	3.41204	0.000438363
	202039	0.932368	9.34273	0	1.38153	0	0.0158766	0	16.2527	0	0	0	0	0	0	0	0	0	0	5.38546	0	0.260121	0	0	0	35.2881	0	1.77522	0	0	0	0	0	0	0	0	0	0	0	1.69982	0.00200912	5.22183	0.0571742	0	0.0710213	0	18.0825	3.65746	0.000204335
	202040	0.625127	9.05839	0	0.977567	0	0.0434238	0	16.9239	0	0	0	0	0	0	0	0	0	0	5.20021	0	0.304261	0	0	0	36.4525	0	1.74096	0	0.00237151	0	0	6.6e-05	0	0.000186847	0	0	0	0	1.48842	0.00112885	4.83072	0.0632845	0	0.0553147	0	17.9193	3.84699	0.000205422
	202044	1.02933	12.096	0	1.29382	0	0.0380369	0	13.3791	0.0181298	0	0	0	0	0	0	0	0	0	5.53453	0	0.230507	0	0	0	34.3676	0	1.88655	0	0	0	0	0.000513838	0	0.000197821	0	0	0	0	1.72219	0.00188697	4.89814	0.0495358	0	0.0895901	0	18.7702	3.52842	0
	202054	0.604845	10.1953	0	1.14399	0	0.0118421	0	15.1709	0	0	0	0	0	0	0	0	0	0	5.28787	0	0.297634	0	0	0	35.4909	0	1.21891	0	0	0	0	0.000205327	0	0.000387593	0	0	0	0	1.49782	0.00141731	5.56625	0.10936	0	0.085299	0	18.7518	4.08323	0.00191764
	202057	0.926665	6.44386	0	1.1014	0	0.0154787	0	10.9093	0.000104489	0	0	0	0	0	0	0	0	0	3.28755	0	0.156192	0	0	0	54.2193	0	1.30875	0	0	0	0	0.0152634	0	8.89e-05	0	0	0	0	1.52173	0.000904901	3.70458	0.0637599	0	0.0973978	0	13.9554	2.00034	0.000195565
	202062	0.544317	10.267	0	0.926694	0	0.0356137	0	18.4198	0	0	0	0	0	0	0	0	0	0	5.32033	0	0.204765	0.00316611	0	0	34.4322	0	2.00222	0	0.00213897	0	0	0.000884222	0	0.00163707	0	0	0	0	1.66511	0.0014698	4.83974	0.0391758	0	0.0463977	0	16.9599	3.69769	0.000211788
	202068	1.52988	10.2609	0	2.12285	0	0.0504572	0	18.3549	0	0	0	0	0	0	0	0	0	0	4.23136	0	0.28516	0	0	0	32.9935	0	1.75046	0	0	0	0	0	0	0.000191288	0	0	0	0	1.88052	0.000851409	4.69281	0.0785069	0	0.130015	0	18.0867	3.04485	0.000210237
	202070	0.445238	10.2864	0	0.833939	0	0.0580749	0	19.0116	0	0	0	0	0	0	0	0.00140298	0	0	4.79468	0	0.278158	0	0	0	34.5488	0	1.7726	0	0	0	0	7.11e-05	0	0.000603379	0	0	0	0	1.16875	0.00115124	4.76185	0.0538066	0	0.0525907	0	17.5584	3.69183	0
	202074	1.16672	10.75	0	1.53782	0	0.0487958	0	19.5047	0	0	0	0	0	0	0	0	0	0	4.80895	0	0.200929	0	0	0	31.4989	0	1.81795	0	0	0	0	0	0	0.000903804	0	0	0	0	1.68672	0.00139087	4.61469	0.0498249	0	0.0979062	0	18.0106	3.57977	0.000209123
	202076	0.862409	9.04797	0	1.12066	0	0.0266685	0	17.5922	0	0	0	0	0	0	0	0	0	0	5.97836	0	0.208258	0	0	0	32.7028	0	2.22166	0	0.00173198	0	0	0.000318211	0	0.000481604	0	0	0	0	1.789	0.00238911	5.29841	0.069945	0	0.0843081	0	18.4922	3.86606	0.000423606
	202077	0.652593	10.0873	0	1.00926	0	0.038967	0	18.4943	0	0	0	0	0	0	0	0	0	0	5.02258	0	0.235733	0	0	0	34.3587	0	2.05217	0	0.00836575	0	0	0.00946406	0	0.00046523	0	0	0	0	1.64998	0.00124277	4.6474	0.0336674	0	0.0745946	0	17.611	3.52409	0.000613879
	202081	0.554397	10.2489	0	0.888062	0	0.0406237	0	18.6832	0	0	0	0	0	0	0	0	0	0	4.39689	0	0.351483	0	0	0	34.8445	0	1.96362	0	0	0	0	0	0	0.00228705	0	0	0	0	1.07853	0.000727286	5.01487	0.0375567	0	0.0675326	0	16.6829	4.73658	0
	202082	0.9884	9.09267	0	0.896744	0	0	0	24.433	0	0	0	0	0	0	0	0	0	0	12.1169	0	0.212624	0	0	0	21.0876	0	1.17038	0	0	0	0	0	0	0.000102011	0	0	0	0	1.19307	0.000259523	5.99768	0.127595	0	0.116488	0	16.9505	5.52007	0.00134607
	202083	0.59033	10.908	0	0.962628	0	0.0234772	0	19.2119	0	0	0	0	0	0	0	0	0	0	5.05536	0	0.150486	0	0	0	33.676	0	2.06611	0	0	0	0	0	0	0.000766576	0	0	0	0	1.55567	0.00195006	4.97453	0.0654384	0	0.0601676	0	16.0282	4.17386	0.000210673
	202084	0.951642	16.8165	0	1.37552	0	0.0728481	0	14.1409	0	0	0	0	0	0	0	0	0	0	4.36789	5.49732	0.351678	0	7.75e-05	0	28.3306	0	1.20669	0	0	0	0	6.35e-05	0	0.000269664	0	0	0	0	1.13253	0.000114381	4.47628	0.116379	0	0.0992079	0	16.6185	3.36734	0.759141
	202087	0.46224	10.0013	0	0.779614	0	0.0509829	0	14.771	0	0	0	0	0	0	0	0	0	0	6.04092	0	0.253479	0	0	0	36.7848	0	2.08352	0	0	0	0	0.000338272	0	0.000191527	0	0	0	0	1.26405	0.000913685	5.21973	0.043742	0	0.0447612	0	17.3501	4.31162	0
	202088	0.699769	11.635	0	0.968634	0	0.0358257	0	20.1897	0	0	0	0	0	0	0	0	0	0	4.46613	0	0.148481	0	0	0	31.0673	0	2.28298	0	0	0	0	0	0	0.000561892	0	0	0	0	1.22967	0.001072	4.83117	0.0567739	0	0.0623852	0	17.7068	4.0167	0.000205898
	202096	0.651329	7.65872	0	0.875872	0	0.0445406	0	15.8657	0	0	0	0	0	0	0	0	0	0	3.22209	0	0.309939	0	0	0	47.5114	0	1.56695	0	0.00347263	0	0	0	0	0.00164155	7.88e-05	0	0	0	1.14839	0.000848268	3.47155	0.038951	0	0.0668818	0	14.34	2.65703	0
	202098	0.490415	8.88731	0	0.880188	0	0.0330732	0	20.5476	0	0	0.000851232	0	0	0	0	0	0	0	4.01762	0	0.248585	0	0.00190359	0	37.5004	0	1.77965	0	0.00109316	0	0	0.00410968	0	0.000602129	0.000154226	0	0	0	1.37887	0.00172313	4.46256	0.0691714	0.003724	0.0541229	0	16.1851	2.83211	0.000661977
	202102	0.0547084	94.1056	0	0.0736775	0	0.00320734	0	1.56296	0.000771999	0	0	0	0	0.00928455	0	0	0	0	0.271722	0	0.0130267	0	0	0	2.01697	0	0.122446	0	0	0	0	0	0	0.000187715	0	0	0	0	0.0892427	5.97e-05	0.256804	0.00145277	0	0.00448901	0	1.06984	0.220697	0
	202104	0.362862	9.81227	0	0.538334	0	0.0466883	0	21.6028	0	0	0	0	0	0	0	0	0	0	4.16689	0	0.295678	0	0	0	34.2583	0	2.05105	0	0	0	0	0	0	0.0012694	0	0	0	0	1.05997	0.000745192	4.85812	0.0529535	0	0.0399665	0	16.0441	4.13637	0
	202106	0.647721	9.22875	0	1.09295	0	0.0845533	0	22.176	0	0	0	0	0	0	0	0	0	0	4.64279	0	0.201049	0	0	0	32.2055	0	1.69464	0	0	0	0	0.00521463	0	0.000806235	0.000275342	0	0	0	1.34881	0.00108247	4.48296	0.0332175	0	0.0528342	0	16.7179	3.2737	0.000590995
	202107	0.281303	7.11814	0	0.634801	0	0.034964	0	13.2528	0	0	0.000130466	0	0	0	0	0	0	0	3.17694	0	0.170908	0	0	0	22.8208	0	1.51912	0	0.65983	0	0	0	0	0.0011993	7.68e-05	0	0.00122096	0	1.69875	0.000826285	4.5884	0.0467565	0	0.0311199	0	40.7946	2.55138	0.000219773
	202111	1.14614	15.3467	0	1.71715	0	0.072261	0	17.2419	0	0	0	0	0	0	0	0	0	0	4.6319	0	0.306782	0	0	0	30.9538	0.00331022	1.54757	0	0	0	0	7.22e-05	0	0.00945844	0	0	0	0	1.45059	0.000585342	4.01145	0.0537099	0	0.104856	0	17.8249	3.09232	0
	202112	0.411039	7.048	0	0.71398	0	0.0468477	0	16.9974	0	0	0	0	0	0.0167735	0	0	0.00096203	0	3.32501	0.000409621	0.227892	0	0	0	38.1682	0	1.16043	0	0	0	0	0.000148987	0	0.000316343	0.0121058	0	0	0	0.89948	0.000603584	3.30153	0.290254	0	0.039804	0	11.807	2.39415	0
	202116	0.535444	24.6035	0	0.807843	0	0.043873	0	15.4898	0	0	0	0	0	0	0	0	0	0	3.59289	0	0.297522	0	0	0	30.1108	0	1.57879	0	0	0	0	6.54e-05	0	0.00101924	0	0	0	0	1.03465	0.000530299	3.62566	0.021391	0	0.0524128	0	14.702	3.0868	0.000407473
	202117	0.633383	52.7342	0	0.974053	0	0.039479	0	6.97027	0	0	0	0	0	0	0	0	0	0	2.19589	0	0.223829	0	0	0	19.1008	0	1.08597	0	0	0	0	0	0	0.000877389	0	0	0	0	0.823278	0.000304392	2.574	0.0343679	0	0.051173	0	10.2353	2.07789	0
	202121	0.464295	41.6645	0	0.699626	0	0.0290394	0	14.3276	0	0	0	0	0	0	0	0	0	0	3.01194	0	0.14012	0	0	0	21.5417	0	1.15589	0	0.0108685	0	0	6.05e-05	0	0.000599407	0	0	0	0	0.966865	0.000381178	3.05907	0.0420323	0	0.0471051	0	10.4151	2.03861	0
	202122	0.307116	13.6231	0	0.521223	0	0.021911	0	13.1513	0	0	0	0	0	0	0	0	0	0	1.84792	0	0.134248	0	0	0.00027077	56.2377	0	1.0125	0	0	0	0	0.0113379	0	0.000472153	0	0	0	0	0.693074	0.000375291	2.22608	0.0759712	0	0.0325324	0	8.34635	1.39892	0
	202124	0.778049	9.63283	0	1.24465	0	0.043655	0	21.6437	0	0	0	0	0	0	0	0	0	0	3.6434	0	0.368039	0	0	0	34.7	0	1.59437	0	0.00928869	0	0	0	0	0.00115801	0	0	0	0	1.31917	0.0011661	4.36516	0.0822702	0	0.0715909	0	16.5181	3.46115	0.000636612
	202125	0.261216	51.6645	0	0.415514	0	0.0223847	0	14.6674	0	0	0	0	0	0	0	0	0	0	2.57577	0	0.0968389	0	0	0	15.0621	0	0.950711	0	0	0	0	0.000323674	0	0.00015276	0	0	0	0	0.550175	0.000631447	2.68977	0.0471719	0	0.0222896	0	8.66818	1.94568	0.000167953
	202126	0.115499	85.4052	0	0.261944	0	0.0105886	0	3.31608	0	0	0	0	0	0	0	0	0	0	0.516427	0	0.0580558	0	0	0	5.87006	0	0.223673	0	0	0	0	0	0	9.35e-05	0	0	0	0	0.288937	0.000118949	0.573633	0.00864837	0	0.0139475	0	2.81364	0.329879	0
	202137	0.596621	7.8024	0	0.905686	0	0.0402537	0	17.6095	0	0	0	0	0	0	0	0	0	0	4.41273	0	0.332304	0	0	0	41.9215	0.000935979	2.00681	0	0	0	0	0	0	0.00117703	0	0	0	0	1.71321	0.00197348	4.15453	0.254276	0	0.0598126	0	15.2201	2.37754	0
	202138	0.967952	9.19652	0	1.28836	0	0.0665345	0	21.7449	0	0	0	0	0	0	0	0	0	0	4.38596	0	0.260785	0	0	0	33.039	0.00137317	1.98748	0	0	0	0	0.000968698	0	0.00111523	0.00185663	0	0	0	1.42194	0.000650195	4.47056	0.0287797	0	0.0857451	0	17.3014	3.1009	0.000204337
	202141	0.281678	10.3077	0	0.721214	0	0.0937388	0	22.8425	0	0	0	0	0	1.66817	0	0	0	0	4.11899	0	0.160555	0	0	0	30.701	0	1.93951	0	0	0	0	0	0	0.000634334	0	0	0	0	1.14863	0.00149837	4.43579	0.047118	0	0.026231	0	16.8163	3.91052	0.000199281
	202143	0.191968	3.88399	0	0.355482	0	0.02181	0	9.01019	0	0	0	0	0	0	0	0	0	0	1.79963	0	0.0876196	0	0	0	72.8192	0	0.788715	0	0	0	0	0.00448692	0	0	0	0	0	0	0.564475	0.000470448	1.86292	0.01358	0	0.022332	0	6.8941	1.38298	0
	202144	1.04023	10.3145	0	1.46029	0	0.0490937	0	21.3741	0	0	0	0	0	0	0	0	0	0	3.6952	0	0.236825	0	0	0	33.0793	0	2.01852	0	0	0	0	0	0	0.00134157	0	0	0	0	1.33633	0.000792267	4.11412	0.0452215	0	0.10385	0	17.1985	3.32661	0.000210741
	202164	0.589937	9.98626	0	0.978367	0	0.0454882	0	20.7513	0	0	0	0.000104451	0	0	0	0	0	0	4.65822	0	0.237696	0	0	0	34.0914	0	2.10379	0	0	0	0	0.000203537	0	0.00144102	0.000704668	0	0	0	1.36054	0.00109964	4.64027	0.0493769	0	0.0540672	0	16.6846	3.14039	0
	202172	0.541131	10.1711	0	0.898199	0	0.0362468	0	17.0453	0	0	0	0	0	0.294236	0	0	0	0	4.03069	0	0.282558	0	0	0	36.4811	0.000243608	2.19365	0	0	0	0	0.000137684	0	0.002047	0.00192273	0	7.59e-05	0	1.37308	0.00117782	4.63621	0.0515568	0	0.0586895	0	17.4959	3.90176	0
	202173	0.42969	30.4255	0	0.662865	0	0.0512502	0	17.4021	0	0	0	0	0	0	0	0	0	0	3.35722	0	0.0650994	0	0	0	25.0259	0	1.60878	0	0	0	0	6.26e-05	0	0.000620323	0	0	0	0	0.905977	0.00101441	3.66683	0.0196043	0	0.0461863	0	13.1496	2.68526	0
	202178	0.38441	9.34245	0	0.807189	0	0.0620857	0	19.519	0	0	0	0	0	0	0	0	0	0	2.56736	0	0.350326	0	0	0	42.9976	0	1.61202	0	0	0	0	0	0	0.000492383	0	0	0	0	0.818946	0.000626241	3.47098	0.0387346	0	0.0437857	0	14.515	2.77933	0
	202183	0.429463	9.85398	0	0.563437	0	0.0448787	0	14.174	0	0	0	0	0	0	0	0	0	0	6.31343	0	0.274766	0	0	0	38.1807	0	2.16781	0	0	0	0	0	0	9.71e-05	0	0	0	0	1.52269	0.00104977	4.78554	0.0416801	0	0.0511195	0	17.644	3.44817	0
	202184	0.49369	6.30834	0	0.801656	0	0.0467686	0	14.225	0	0	0	0	0	0	0	0	0	0	2.79595	0	0.142207	0	0	0.000511843	56.7612	0	1.10994	0	0	0	0	0.00688966	0	0.000842957	0	0	0	0	0.974854	0.000995611	2.93482	0.0711385	0	0.255369	0	10.9173	1.79964	0
	202186	0.353704	9.95657	0	0.847234	0	0.049363	0	17.0571	0	0	0	0	0	0	0	0	0	0	4.85598	0	0.338525	0	0	0.000357196	35.9494	0	2.16671	0	0	0	0	0.000293274	0	0.0030103	0	0	0	0	1.5031	0.00105625	4.82822	0.0780927	0	0.0398138	0	17.6279	3.71837	0.000228244
	202189	0.652575	10.7819	0	1.16229	0	0.0562302	0	23.1232	0	0	0	0	0	0	0	0	0	0	4.33574	0	0.243684	0	0	0	32.3713	0	1.73708	0	0	0	0	6.89e-05	0	0.00273185	0	0	0	0	1.48279	0.0011169	4.3282	0.0721022	0	0.0571353	0	15.8959	3.08371	0.000429065
	202198	0.301053	11.2014	0	0.599197	0	0.049549	0	19.7193	0	0	0	0	0	0	0	0	0	0	4.41126	0	0.210388	0	0	0	34.5569	0.00902702	2.1299	0	0	0	0	6.76e-05	0	0.000957419	8.93e-05	0	0	0	1.31487	0.00091333	4.65052	0.085327	0	0.0487279	0	17.5154	2.41816	0
	201148	1.31064	8.81162	0	2.00313	0	0.0874283	0	20.4579	0	0	0	0	0	0.00274206	0	0	0	0	4.45035	0	0.251562	0.00289361	0	0	31.5985	0	1.72297	0	0.000103754	0	0	0.000140725	0.000777237	0.000896645	0	0	7.61e-05	0	1.71586	0.00766886	4.7383	0.0928097	0	0.128215	0	19.0686	2.78688	0
	201149	0.946063	11.0958	0	1.24789	0	0.0792923	0	17.4138	0	0	0	0	0	0	0	0	0	0	5.28669	0	0.295081	0	0	0	32.8242	0	1.60284	0	0.0496542	0	0	0.0064412	0	0.000621759	0.000962689	0	0	0	1.21885	0.000856665	4.50199	0.0977518	0	0.070714	0	19.4592	3.29721	0
	201151	0.741673	11.1111	0	1.26662	0	0.0573485	0	16.266	0.0602686	0	0	0	0	0	0	0	0	0	3.89444	0	0.302772	0	0	0	35.0386	0	1.86874	0	0	0	0	0.000666732	0	0.00673081	0	0	0	0	1.57325	0.00130596	5.20181	0.16845	0	0.065368	0	18.0575	3.4181	0
	201155	1.12173	8.91258	0	1.4578	0	0.0649835	0	19.1877	0.0408282	0	0	0	0	0	0	0	0	0	3.87021	0	0.310835	0	0	0	35.0896	0	1.78586	0	0	0	0	0.0002521	0	0.000970528	0	0	0	0	1.33059	0.000740638	4.02602	0.0335096	0	0.0826582	0	18.4833	3.15602	0
	201156	0.680275	8.66146	0	0.970384	0	0.0617798	0	22.7466	0	0	0	0	0	0	0	0	0	0	4.14965	0	0.29486	0	0	0	35.8481	0	1.75234	0	0.0071074	0	0	0.000283383	0	0.00160467	0	0	0.000153187	0.15902	1.31696	0.000956772	4.46813	0.112679	0	0.0566314	0	15.6996	2.37144	0.000441068
	201157	0.862889	11.5988	0	1.09453	0	0.0218928	0	11.0222	0	0	0	0	0	0	0	0	0	0	2.93395	0	0.274631	0	0	0	32.4297	0	1.19177	0	0	0	0	0.0698025	0	0.0010617	5.84358	0	0	0	1.0511	0.00148547	2.97227	0.0606919	0.000387514	0.0575045	0	26.1631	2.06063	0
	201158	0.908925	10.7399	0	1.35948	0	0.0872281	0	13.7645	0	5.43e-05	0	0	0	0	0	0	0	0	6.04644	0	0.268621	0	0	0	33.553	0	1.93376	0	0	0.00488896	0	0.00052438	0	0.00137867	0	0	0	0	1.70136	0.00182112	5.15576	0.0908925	0	0.0855847	0	20.4323	3.12629	0
	201161	0.73508	9.26523	0	0.980562	0	0.0425128	0	15.8331	0	8.63e-05	0	0	0	0	0	0	0	0	3.34777	0	0.225173	0	0	0	45.631	0	1.51161	0	0.00104278	0	0	0.00319388	0	0.00253665	0	0	0	0	1.14562	0.000981961	3.69999	0.039995	5.17e-05	0.0560928	0	14.731	2.25336	0
	201162	0.756183	7.71059	0	0.858098	0	0.0464871	0	12.2099	0	0	0	0	0	0	0	0	0	0	2.88748	0	0.286643	0	0	0	52.4706	0	1.49256	0	0	0	0	0.00145688	0	0.00456299	0	0	0	0	1.0977	0.000902873	3.82312	0.0815661	0	0.0598148	0	13.2435	2.49633	0
	201163	1.39137	10.3298	0	1.7669	0	0.0806376	0	17.3925	0	0	0	0	0	0	0	0	0	0	4.41212	0	0.250768	0	0	0	31.9407	0	1.89499	0	0	0	0	0	0	0.000817462	0	0	0	0	1.75426	0.00123466	5.23998	0.103902	0	0.102504	0	18.6907	3.35818	0
	201165	1.25109	11.2563	0	1.77524	0	0.114842	0	15.0293	0	0	0	0	0	0	0	0	0	0	4.06241	1.61867	0.388539	0	0	0	33.5257	0	1.67234	0	0	0	0	7.06e-05	0	0.000500058	0	0	0	0	1.43927	0.000890435	5.04741	0.127965	0	0.10899	0	18.4722	3.10458	0
	201166	1.1962	11.4696	0	1.50322	0	0.112291	0	14.2298	0	0	0	0	0	0	0	0	0	0	3.52282	0	0.368259	0	0	0	34.6619	0	1.70406	0	0.000324746	0	0	0.0188237	0	0.00133028	2.35e-05	0	0	0	1.51106	0.000976199	5.44139	0.190351	0	0.111313	0	20.4778	2.99181	0
	201167	0.995419	9.57247	0	1.53947	0	0.0386953	0	7.86264	0	0	1.5e-05	0.000120638	0	0	0	0	0	0	4.07804	0.00014365	0.498751	0	0	0.000157192	43.8774	0	1.71953	0	0	0	0	0.000729917	0	0.00184586	0	0	0	0	1.78904	0.00119983	4.97122	0.0849187	0	0.0993679	0	18.8338	3.44688	0
	201168	0.855928	9.78651	0	1.0976	0	0.0770678	0	12.3652	0	0	0	0	0	0	0	0	0	0	4.5834	0	0.286676	0	0	0	36.09	0	1.9661	0	0	0	0	0.000145183	0	0.000102778	0	0	0	0	1.69597	0.00163423	4.90714	0.0608855	0	0.0835242	0	21.5296	3.75237	0
	201169	0.118992	11.9144	0	0.431789	0	0.0997416	0	14.741	0	0	0	0	0	0	0	0	0	0	5.43484	0	0.16175	0	0	0	34.0335	0	2.22999	0	0	0	0	0.000138368	0	0.00274264	0	0	0	0	1.25899	0.00137053	4.88492	0.0958823	0	0.0354201	0	20.7938	3.29638	0.000215414
	201170	0.203109	10.3035	0	0.587451	0	0.102882	0	13.2265	0	0	0	0.000148105	0	0	0	0	0	0	6.8641	0	0.238956	0	0	0	36.6511	0	1.80837	0	0	0	0	0.000181407	0	0.00132821	0.02786	0	0	0	1.79051	0.00246917	5.73725	0.0700333	0	0.0194704	0	17.5249	4.26893	0
	201171	0.436777	10.1878	0	1.02302	0	0.149252	0	12.5362	0	0	0	4.13e-05	0	0	0	0	0	0	3.73792	0	0.291331	0	0	0	40.8637	0	1.75833	0	0	0	0	0.00262618	0	0.000796872	0.000262418	0	0	0	1.37189	0.00101365	4.74038	0.104625	0	0.307204	0	19.0364	3.00953	0
	201174	0.694413	9.23179	0	1.08294	0	0.0483033	0	14.3865	0	0	0	0	0	0	0.00242487	0	0	0	4.68521	0.001097	0.258529	0	0	0	34.7695	0	2.29645	0	0	0	0	0.00265022	0	0.00835148	0	0	0	0	2.01325	0.00238629	5.48808	0.0870629	0	0.0562407	0	20.5657	3.52823	0.000266203
	201175	0.426303	10.5105	0	0.729938	0	0.0545264	0	10.7916	0	0	0	0	0	1.12333	0	0	0	0	6.17016	0	0.211729	0	0	0	36.005	0	1.74378	0	0	0	0	0	0	0.00717377	0	0	0	0	1.70492	0.0026657	5.03813	0.0944069	0	0.0518893	0	20.2878	3.14734	0.0082206
	201176	0.689345	8.49733	0	0.997879	0	0.0310059	0	8.41804	0	0	0	0	0	0.00318535	0	0	0	0	4.07622	0	0.246016	0	0	0	50.3136	0	1.42086	0	0	0	0	0.000326988	0	0.00408571	0	0	0	0	1.39718	0.00132497	3.85752	0.0612941	0	0.0503451	0	15.5029	2.7265	0.000254494
	201177	2.05436	9.92594	0	2.22607	0	0.0451447	0	14.0491	0	0	0	0	0	0	0	0	0	0	6.61445	0	0.210671	0	0	0	31.4955	0	1.74785	0	0	0	0	0	0	0.00100115	0	0	0	0	2.05971	0.00140075	4.6388	0.0701561	0	0.170225	0	21.312	3.00795	0
	201179	0.212079	4.55208	0	0.389713	0	0.014219	0	8.72159	0	0	0.000539343	0	0	0.0113741	0	0	0	0	2.70851	0	0.121537	0	0	0.000702586	48.0263	0	1.59521	0	0	0	0	0.00291903	0	0.020086	9.49e-05	0	0	0	1.25936	0.00178724	3.41445	0.141866	0.00291647	0.0285274	0	25.7474	1.58736	0.000363483
	201180	0.251549	7.6732	0	0.306023	0	0.0355059	0.00035424	11.1056	0	0	0	0	0	0	0	0	0	0	4.68102	0	0.19106	3.22e-05	0	0	44.0327	0	1.89946	0	0	0	0	0	0	0.00897624	0.0231307	0	0	0	1.418	0.00235256	7.36132	0.107167	0.00735115	0.019625	0	16.8722	2.91711	0
	201181	0.83496	10.4823	0	0.67402	0	0.0360464	0	19.1366	0	0	0	0	0	0	0	0	0	0	5.24475	0	0.284919	0	0	0	32.3654	0	1.97536	0	0	0	0	0.000707708	0	0.0027832	0	0	0	0	1.47668	0.00177009	5.1723	0.0704276	0	0.0358847	0	18.0118	3.66056	0.00024482
	201191	0.29933	8.25224	0	0.456779	0	0.03204	0	12.7446	0	0	0	0	0	0	0	0	0	0	4.019	0	0.1603	0	0	0	49.3731	0.00786691	1.70958	0	0	0	0	0.0128093	0	0.0031476	0	0	0	0	1.39637	0.00155699	3.87248	0.291181	0	0.0343186	0	13.9701	2.83957	0.000512669
	201192	0.6349	7.40623	0.00338137	1.07691	0	0.0298749	0	35.5108	0.0142134	0.0642169	0.00908292	0	0	0	0	0	0	0	3.31723	0.000636627	0.141416	0	0	0	25.2347	0	1.63897	0	0	0	0	0.000905307	0	0.00432684	0.000120917	0	0	0	1.47972	0.00119747	3.99925	0.0471345	0	0.0581213	0	16.3055	2.21606	0.00108123
	201193	1.42301	9.9172	0	1.62181	0	0.0408827	0.00124656	15.8717	0	0	0	0	0	0	0	0	0	0	3.98605	0	0.369052	0	0	0	38.5134	0	1.96895	0	0	0	0	0.000211061	0	0.00046442	0	0	0	0	1.73164	0.00127644	4.56359	0.115826	0.000213058	0.0966575	0	16.1452	3.12916	0.000438103
	201194	0.477539	4.29345	0	0.538836	0	0.0220391	0	5.86046	0	0	0	0	0	0	0	0	0	0	1.41884	0	0.10183	0	0	0	76.5333	0	0.643284	0	0.000236712	0	0	0	0	0.0013246	7.18e-05	0	0.00484334	0	0.496783	0.00704014	1.61923	0.0157608	0.00454784	0.0350597	0	6.37215	1.39394	0.000455911
	201195	0.599624	6.12327	0	0.863276	0	0.0474918	0	13.5165	0	0	0	0	0	0	0	0	0	0	2.48181	0	0.22124	0.00266911	0	0	53.3234	0	1.16155	0	0	0	0	0.000525864	0	0.00280217	0	0	0	0	0.812263	0.0004694	3.36606	1.59456	0.000566206	0.0409011	0	12.765	2.46296	0
	201196	0.364738	9.04102	0	0.496939	0	0.0512544	0	14.8968	0	0	0	0	0	0	0	0	0	0	4.94976	0	0.199291	0	0	0	35.5781	0	2.13358	0	0	0	0	0.0060411	0	0.00602741	0	0	0	0	2.0436	0.00261108	5.43175	0.0553872	0	0.0433109	0	20.2369	3.14603	0.00153674
	201200	0.859167	9.99241	0	1.08198	0	0.0628308	0	15.832	0	0	0	0	0	0	0	0	0	0	4.27643	0	0.297695	0	0	0	34.9798	0	1.91188	0	0	0	0	7.13e-05	0	0.00141337	0	0.707661	0	0	1.67748	0.00160515	4.84814	0.0897436	0	0.0725443	0	19.5522	3.26322	0.000665993
	201201	0.819698	8.33691	0	1.34	0	0.0875314	0	16.6682	0	0	0	0	0	0	0	0	0	0	3.90053	0	0.242984	0.0038858	0	0	35.1339	0	1.66096	0	0.0227657	0	0	0.0144957	0	0.00137046	0.00835134	0	0	0	1.55245	0.00154203	4.13104	0.0613103	1.27e-05	0.0622146	0	21.8783	3.14192	0.00370915
	201203	1.37279	8.9405	0	1.87093	0	0.103597	0	14.8584	0	0	0	0	0	0	0	0	0	0	4.17423	0	0.283151	0	0	0	36.8322	0	1.73258	0	0	0	0	0.000224221	0	0.00317404	0.0156582	0	0	0	1.6832	0.000874729	4.54757	0.0744206	0	0.0991786	0	19.7801	2.97368	0
	201204	1.26944	9.42105	0	1.63332	0	0.0662461	0	12.756	0	0	0	0	0	0	0	0	0	0	5.63527	0	0.356153	0	0	0	36.5779	0	2.01296	0	0	0	0	0.00483954	0	0.0023457	0	0	0	0	2.12424	0.00174299	4.83168	0.0333512	3.95e-05	0.093417	0	19.2323	3.24327	0.000463665
	201206	1.45911	12.8042	0	2.17972	0	0.0622581	0	12.3548	0	0	0	0	0	0	0	0	0	0	4.53453	0	0.250993	0	0	0	32.8013	0	1.94676	0	0	0	0.0328835	0.0068696	0	0.00459487	0.000133537	0	0	0	1.91247	0.00125234	5.24169	0.143379	0	0.106987	0	19.988	3.58372	0.000481136
	201207	0.831788	9.54242	0	1.19485	0	0.0632438	0	13.402	0	0	0	0	0	0	0	0	0	0	4.40636	0	0.209647	0	0	0	40.1318	0	1.75218	0	0	0	0	7.87e-05	0	0.00300675	0	0	0	0	1.72903	0.00148729	4.80277	0.136817	0	0.0730728	0	18.1419	2.99497	0
	201208	1.23054	9.18254	0	1.79778	0	0.0960395	0	14.3949	0	0	0	0	0	0	0	0	0	0	4.17052	0	0.332055	0	0	0	35.0881	0	1.65788	0	0	0	0	0.00638095	0	0.00198311	0	0	0	0	2.21453	0.00182174	5.01492	0.124831	0	0.110551	0	21.2056	2.36508	0.000242263
	201209	0.976136	10.6044	0	1.12048	0	0.05034	0	16.2822	0	0	0	0	0	0	0	0	0	0	4.13241	0	0.268065	0	0	0	34.7364	0.000135293	2.15169	0	0	0	0	0.000382228	0	0.00487047	0	0	0	0	1.82466	0.00158317	5.23054	0.0930706	0	0.0783197	0	18.5043	3.20366	0.000714018
	201210	1.08167	9.41755	0	1.42881	0	0.0773176	0	18.0663	0.0715413	0	0	0.00022861	0	0	0	0	0	0	5.23496	0	0.327078	0	0	0	33.2909	0	2.2179	0	0	0	0	0.000214957	0	0.00126175	0	0	0	0	1.59853	0.00167178	4.48535	0.0445689	0	0.0707123	0	18.5186	3.20832	0
	201211	0.573469	7.14466	0	0.863702	0	0.0774761	0	19.6677	0	0	0.00223783	0	0	0	0	0	0	0	3.07312	0	0.341622	0	0	0	37.811	0	1.45722	0	0.000117513	0	0	0.00126668	0	0.00191808	0	0	0	0	1.18965	0.00400128	3.90891	0.321171	0	0.052462	0	17.4461	2.30059	0.000992372
	201212	1.3287	10.3013	0	1.88787	0	0.0801206	0	14.3551	0	0	0	0	0	0	0	0	0	0	4.34825	0	0.178546	0	0	0	33.5145	0	2.28779	0	0	0	0	0.000638183	0	0.000665264	0	0	0	0	2.15722	0.00218604	5.74228	0.114792	0	0.113179	0	20.0369	2.65223	0
	201213	0.929367	10.3569	0	1.06522	0	0.0836923	0	14.9858	0	0	0	0	0	0	0	0	0	0	5.34572	0	0.341576	0	0	0	33.7831	0	1.6325	0	0	0	0	7.48e-05	0	0.00285811	0	0	0	0	1.46695	0.00114443	5.4177	0.116191	0	0.0635675	0	19.8474	3.99697	0
	201214	0.79937	10.8866	0	1.22161	0	0.0647786	0	11.3135	0	0	0	0	0	0	0	0	0	0	5.17206	0	0.224176	0	0	0	35.965	0	2.07501	0	0	0	0	0.0174199	0	0.00138795	0	0	0	0	1.78874	0.00217287	5.50844	0.111119	0	0.0642185	0	20.3404	3.25556	0.00164345
	201215	0.591319	6.10809	0	0.830396	0	0.0539305	0	10.6894	0	0	0	0	0	0	0	0	0	0	2.97659	0	0.167609	0	0	0	56.9775	0	1.39504	0	0.00176718	0	0	0.000184351	0	0.00195742	0	0	0.00209241	0	1.02486	0.000663941	3.75413	0.194036	0	0.104997	0	12.5646	2.05015	0.00114787
	201216	1.03435	10.4791	0	1.34562	0	0.0658506	0	18.35	0	0	0	0	0	0	0	0	0	0	5.13323	0	0.289101	0.000148971	0	0	30.9176	0	1.71046	0	0	0	0	0.000143884	0	0.00458215	0	0	0.000158552	0	1.46035	0.000971405	5.54253	0.16513	0	0.0683354	0	19.7195	3.02761	0.000223923
	201217	0.421534	9.8673	0	0.873252	0	0.0720808	0	18.3074	0	0	0	0	0	0	0	0	0	0	5.26999	0	0.227619	0	0	0	34.2746	0	1.80051	0	0	0	0	0.000297805	0	0.00221379	0	0	0	0	1.68882	0.00201129	4.74329	0.0860082	0	0.0330635	0	18.7068	2.79679	0.00162268
	201218	0.0794893	1.01434	0	0.151329	0	0.015893	0	2.10167	0	0.00104697	7.94e-05	0	0	0	0	0	0	0	0.529231	0	0.0326529	0	0	0	92.257	0	0.182653	0	0	0	0	0.00625967	0	0.000121701	0.000371625	0	0	0	0.18458	7.74e-05	0.631347	0.196985	0	0.00755993	0	2.19033	0.328995	0
	201219	0.554387	11.1727	0	1.12105	0	0.135379	0.000348172	16.7301	0	0	0	0	0	0	0.00413341	0	0	0	5.80154	0	0.171504	0	0	0	31.0234	0	1.63642	0	0.0038361	0	0	0.000137571	0	0.00233328	0	0	0	0	0.873467	0.000371598	4.84307	0.14858	0.000520567	0.0570234	0	21.109	3.70631	0.000214139
	201221	0.483509	4.50691	0	0.527476	0	0.0260324	0	5.33922	0	0	0	0	0	0	0	0	0	0	1.93037	0	0.106194	0	0	0	71.6833	0	1.00674	0	0	0	0	0	0	0.00124198	0	0	0	0	0.64706	0.000296201	2.41258	0.0504197	0	0.0488759	0	9.18042	1.76518	0
	201222	0.613856	4.25221	0	0.688732	0	0.0245405	0	6.1619	0	0	0	0	0	0	0	0	0.000774635	0	2.17274	0	0.128952	0	0	0	71.5599	0	0.86522	0	0	0	0	0.000881011	0	0.00207111	0	0	0.00020627	0	0.869583	0.0114106	2.15435	0.0509243	0.0180717	0.0607547	0	8.77826	1.35855	0
	201223	1.0402	8.56687	0	1.46652	0	0.0755086	0	15.3304	0	0	0	0.000161811	0	0	0	0	0	0	3.14119	6.16401	0.184537	0	0	0	37.8612	0	1.44318	0	0	0	0	0.000236493	0	0.000781266	0.00554519	0	0	0	1.45847	0.0014062	4.25743	0.125975	0	0.0726688	0	16.115	1.95713	0
	201224	0.0818372	1.1525	0	0.112757	0	0.00697255	0	1.56158	0	0	0	0	0	0	0	0	0	0	0.661112	0.016407	0.0439302	0	0	0	86.8982	0	0.171143	0	0	0	0	0	0	0	0.00336095	0	0	0	0.13769	0.000201439	0.514638	2.40141	0	0.00716257	0	5.87804	0.283405	0
	201225	0.987262	8.22157	0	1.23704	0	0.074227	0	14.0852	0	0	0.00107709	0	0	0.00272575	0	0	0	0	4.51865	6.52174	0.339951	0	0	0.0108261	31.6927	0	1.42543	0	0.000345649	0	0	0.000268257	0	0.00117625	0.00489828	0	0	0	1.62053	0.0339397	6.52264	0.300303	0.00667213	0.117433	0	18.7275	3.0658	0.00120995
	201229	0.614133	9.33346	0	1.08631	0	0.0896853	0	13.0906	0	0	0.0575905	0	0	0	0	0	0	0	5.0592	2.02822	0.381284	0.00236089	0	0	34.4745	0	1.47515	0	0	0	0	7.77e-05	0	0.000737034	0.00116803	0	0	0	1.61768	0.00181973	6.07367	0.0936269	0.00972513	0.0494782	0	20.4479	3.26753	0.000967951
[truncated: 5 more columns]

## Sheet: Figure S1c
Figure S1c	Sample	Deltapolyomavirus sextihominis	Duck circovirus	Dragonfly associated cyclovirus 8	Human associated cyclovirus 10	Human associated cyclovirus 5	Avon-Heathcote Estuary associated circular virus 14	Avon-Heathcote Estuary associated circular virus 15	Avon-Heathcote Estuary associated circular virus 6	Circoviridae LDMD-2013a	Circoviridae sp.	Meles meles circovirus-like virus	unclassified Circoviridae species	Vientovirus	Niminivirus	Gemycircularvirus HV-GcV1	Genomoviridae sp.	unclassified Genomoviridae species	CRESS virus sp.	Saccharomyces kudriavzevii virus L-A1	Inoviridae sp.	Thomixvirus OH3	Paramecium bursaria Chlorella virus A1	Ectocarpus siliculosus virus 1	Feldmannia species virus	Bathycoccus sp. RCC1105 virus BpV	Yellowstone lake phycodnavirus 1	Heterosigma akashiwo virus 01	Chrysochromulina ericina virus	Megavirus chiliensis	Moumouvirus	Melanoplus sanguinipes entomopoxvirus	Monkeypox virus	Chlamydia phage 4	Enterogokushovirus EC6098	unclassified Microviridae species	Alces alces faeces associated microvirus MP10 5560	Alces alces faeces associated microvirus MP18 4940	Alces alces faeces associated microvirus MP21 4718	Chimpanzee faeces associated microphage 1	Eel River basin pequenovirus	Gokushovirinae Bog8989_22	Gokushovirinae GNX3R	Gokushovirus WZ-2015a	Human gut gokushovirus	Lepus americanus faeces associated microvirus SHP1 6472	Lynx canadensis associated microvirus CLP 9413	Microviridae Bog9017_22	Microviridae Fen2266_11
	102003	0	0	0	0	0	0	8.41493	0	0	0	0	0	0	0	0	0	0	0	0	0	0	0	0	0	0	0	0	0	0	0	0	0	0	0	2.35206	0	0	0	0	0	0.00438837	0	0	0	1.09859	1.61027	0.881018	0
	102004	0	0	0	0	0	0	20.203	0	0	0	0	0	0	0	0	0	0	0	0	0	0	0	0	0	0	0	0	0	0	0	0	0	0	0	6.22394	0	0	0	0	0	0	0	0	0	1.89486	2.52138	2.55556	0
	102005	0	0	0	0	0	0	11.9726	0	0	0	0	0	0	0	0	0	0	0	0	0	0	0	0	0	0	0	0	0	0	0	0	0	0	0	4.05194	0	0	0	0	0	0.000294277	0	0	0	2.45291	2.98424	2.86581	0.00310094
	102006	0	0	0	0	0	0	14.6041	0	0	0	0	0	0	0	0	0	0	0	0	0	0	0	0	0.000478583	0	0	0	0	0	0	0	0	0	0	3.60805	0	0	0	0.112986	0	0	0	0	0	2.42316	5.18098	1.93649	0
	102007	0	0	0	0	0	0	15.15	0	0	0	0.200107	0	0	0	0	0	0	0	0	0	0	0	0	9.73e-05	0	0	0	0	0	0	0	0	0	0	2.56875	0	0	0	0.00244603	0	0.00124343	0	0	0	2.54312	3.18475	2.63562	0
	102008	0	0	0	0	0	0	19.72	0	0	0	0.00105704	0	0	0	0	0	0	0	0	0	0	0	0	0.000479072	0	0	0	0	0	0	0	0	0	0	3.87163	0	0	0	0	0	0	0	0	0	1.96315	2.13507	2.17765	0
	102009	0	0	0	0	0	0	17.1852	0	0	0	0.00111695	0	0	0	0	0	0	0	0	0	0	0	0	0.000506224	0.00560095	0	0	0	0	0	0	0	0	0	7.25287	0	0	0	0	0	0.000199163	0	0	0	2.80228	2.92772	2.09766	0
	102011	0	0	0	0	0	0	14.2887	0	0	0	0	0	0	0	0	0	0	0	0	0	0	0	0	0	0	0	0	0	0	0	0	0	0	0	4.33119	0	0	0	0	0	0.000314908	0	0	0	2.21041	1.75046	2.0227	0
	102013	0	0	0	0	0	0	29.6634	0	0	0	0	0	0	0	0	0	0	0	0	0	0	0	0	0	0	0	0	0	0	0	0	0	0	0	2.55829	0	0	0	0	0	0	0	0	0	1.67939	5.06261	1.98514	0
	102014	0	0	0	0	0	0	24.4549	0	0	0	0.00255252	0	0	0	0.000509391	0	0.268928	0	0	0	0	0	0	0.000185072	0	0	0	0	0	0	0	0	0	0	2.66763	0	0	0	0.206143	0	0	0	0	0	2.37679	2.14975	1.183	0
	102016	0	0	0	0	0	0	4.05141	0	0	0	0.0203671	0	0	0	0	0	0	0	0	0	0	0	0	0	0	0	0	0	0	0	0	0	0	7.1241	0.475576	0	0	0	0	0	0.000534037	0	0	0.00438407	0.278802	0.50443	0.18334	2.67768
	102017	0	0	0	0	0	0	22.4528	0	0	0	0	0	0	0	0.00343625	0	0	0	0	0	0	0	0	0	0	0	0	0	0	0	0	0	0	0	5.54243	0	0	0	0	0	0	0	0	0	2.54213	2.47869	1.93735	0
	102019	0	0	0	0	0	0	26.0573	0	0	0	0	0	0	0	0	0	0	0	0	0	0	0	0	0.000184915	0	0	0	0	0	0	0	0	0	0	4.38579	0	0	0	0.212306	0	0.000363702	0	0	0	2.66931	2.48425	1.2349	0
	102021	0	0	0	0	0	0	25.5699	0	0	0	0	0	0	0	0	0	0	0	0	0	0	0	0	0.000281315	0	0	0	0	0	0	0	0	0	0	4.02294	0	0	0	0	0	0	0	0	0	2.59894	2.57172	1.90964	0
	102022	0	0	0	0	0	0	20.6408	0	0	0	0	0	0	0	0	0	0	0	0	0	0	0	0	9.43e-05	0	0	0	0	0	0	0	0	0	0	2.94552	0	0	0	0	0	0.001668	0	0	0	2.38948	3.77405	1.46995	0
	102023	0	0	0	0.0218584	0	0	13.9405	0	0	0	0	0	0	0	0.00729409	0	0	0	0	0	0	0	0	0	0	0	0	0	0	0	0	0	0	0	2.74143	0	0	0	0	0	0	0	0	0	1.47139	1.80818	0.930772	0
	102024	0	0	0	0.0116197	0	0	19.6597	0	0	0	0	0	0	0	0	0	0	0	0	0	0	0	0	0	0	0	0	0	0	0	0	0	0	0	5.76909	0	0	0	0	0	0	0	0	0	1.5011	2.91146	2.01197	0
	102025	0	0	0	0	0	0	19.2633	0	0	0	0.0135011	0	0	0	0	0	0	0	0	0	0	0	0	0.000188318	0	0	0	0	0	0	0	0	0	0	4.62465	0	0	0	0	0	0	0	0	0	2.21377	3.78656	1.80864	0
	102026	0	0	0	0	0	0	20.7264	0	0	0	0	0	0	0	0.000501241	0	0	0	0	0	0	0	0	0	0	0	0	0	0	0	0	0	0	0	4.39653	0	0	0	0	0	0.000358171	0	0	0	2.20817	3.30929	1.33679	0
	102027	0	0	0	0.0235115	0	0	19.9787	0	0	0	0	0	0	0	0	0	0	0	0	0	0	0	0	0	0	0	0	0	0	0	0	0	0	0	2.80652	0	0	0	0	0	9.28e-05	0	0	0	3.03654	2.41373	1.62874	0
	102028	0	0	0	0.00865062	0	0	19.2662	0	0	0	0	0	0	0	0	0	0	0	0	0	0	0	0	0.000563264	0	0	0	0	0	0	0	0	0	0	4.64203	0	0	0	0	0	9.23e-05	0	0	0	2.7486	1.78241	2.25364	0
	102029	0	0	0	0.00129427	0	0	17.3238	0	0	0	0.0162104	0	0	0	0	0	0	0	0	0	0	0	0	0	0	0	0	0	0	0	0	0	0	0	5.70084	0	0	0	0	0	9.33e-05	0	0	0	1.41868	2.45828	1.77327	0
	102031	0	0	0	0.0613951	0.136385	0.0733551	18.1741	0	0.128566	0	0	0	0	0.0451133	0	0	0	0	0	0	0.949282	0	0	0	0	0	0	0	0	0	0	0	0	0	1.91584	0	0	0.451686	0	0.0929931	0.000722084	0.823184	0	0	2.3574	3.03946	1.3631	0
	102032	0	0	0	0.00065415	0	0	18.6796	0	0	0	0	0	0	0	0	0	0	0	0	0	0	0	0	9.58e-05	0	0	0	0	0	0	0	0	0	0	4.43658	0	0	0	0	0	0.000754008	0	0	0	2.43586	3.04787	1.65503	0
	102033	0	0	0	0.0179403	0	0	20.521	0	0	0	0.0180053	0	0	0	0.436827	0	0	0	0	0	0	0	0	0.000169553	0	0	0	0	0	0	0	0	0	0	2.56366	0	0	0	0	0	0.00100056	0	0	0	2.20233	4.05279	1.78938	0
	102034	0	0	0	0.0990165	0	0	21.2194	0	0	0	0.00758567	0	0	0	0	0	0	0.000195135	0	0	0	0	0	0.000177487	0	0	0	0	0	0	0	0	0	0	3.43946	0	0	0	0	0	0.00052351	0	0	0	2.4434	3.9414	1.96504	0
	102035	0	0	0	0.0209407	0	0	17.489	0	0	0	0	0	0	0	0	0	0	0	0	0	0	0	0	0.000403664	0	0	0	0	0	0	0	0	0	0	3.78293	0	0	0	0	0	0.00166736	0	0	0	3.00163	3.00428	2.23355	0
	102036	0	0	0	0.00477469	0	0	9.46021	0	0	0	0	0	0	0	0	0	0	0	0	0	0	0	0	0.000559629	0	0	0	0	0	0	0	0	0	0	1.43014	0	0	0	0	0	0.00013754	0	0	0	1.1835	1.67076	0.876596	0
	102037	0	0	0	0.0149093	0	0	19.0023	0	0	0	0	0	0	0	0	0	0	0	0	0	0	0	0	0.000496412	0	0	0	0	0	0	0	0	0	0	2.20235	0	0	0	0	0	0.00146462	0	0	0	2.1134	3.76996	2.40036	0
	102038	0	0	0	0.0409226	0	0	18.5134	0	0	0	0	0	0	0	0	0	0	0	0	0	0	0	0	0.00182262	0	0	0	0	0	0	0	0	0	0	3.97885	0	0	0	0	0	0.00245278	0	0	0	1.7515	4.20002	1.57343	0
	102041	0	0	0	0	0	0	3.74007	0	0	0	0	0	0	0	0	0	0	0	0	0	0	0	0	0	0	0	0	0	0	0	0	0	0	0	15.0642	0	0	0	0	0	0	0	0	0	1.53009	14.5886	1.21086	0
	102042	0	0	0	5.65693	0	0	18.7429	0	0	0	0	0	0	0	0	0	0	0	0	0	0	0	0	0.000872001	0	0	0	0	0	0	0	0	0	0	4.86088	0	0	0	0	0	0.000857593	0	0	0	1.32839	2.98355	1.33065	0
	102044	0	0	0	0.436633	0	0	14.5049	0	0	0	0	0	0	0	0	0	0	0	0	0	0	0	0	0.000869121	0	0	0	0	0	0	0	0	0	0	1.35944	0	0	0	0	0	0	0	0	0	3.02211	6.06859	1.15501	0
	102045	0	0	0	0.247705	0	0	8.80388	0	0	0	0.500742	0	0	0	0	0	0	0	0	0	0	0	0	0.00123207	0	0	0	0	0	0	0	0	0	0	1.43255	0	0	0	0	0	0.000440634	0	0	0	2.03581	4.55139	1.04866	0
	102046	0	0	0	0.324812	0	0	22.8228	0	0	0	0	0	0	0	0	0	0	0	0	0	0	0	0	9.77e-05	0	0	0	0	0	0	0	0	0	0	6.05217	0	0	0	0	0	0	0	0	0	1.8836	5.98427	1.97413	0
	102048	0	0	0	0.0376686	0	0	21.0135	0	0	0	0	0	0	0	0	0	0	0	0	0	0	0	0	0	0	0	0	0	0	0	0	0	0	0	4.99631	0	0	0	0	0	0.00112292	0	0	0	1.65485	3.15664	1.51906	0
	102049	0	0	0	0	0	0	11.3619	0	0	0	0.0998132	0	0	0	0	0	0	0	0	0	0	0	0	0.00161911	0	0	0	0	0	0	0	0	0	0	3.46093	0	0	0	0	0	0	0	0	0	4.02572	3.9412	2.56191	0
	102050	0	0	0	0.0456092	0	0	21.8654	0	0	0	0	0	0	0	0	0	0	0	0	0	0	0	0.000121286	0.000387357	0	0	0	0	0	0	0	0	0	0	1.74263	0	0	0	0	0	0.00114287	0	0	0	2.09836	5.38343	1.89143	0
	102052	0	0	0	0.418668	0	0	15.397	0	0	0	0.00526175	0	0	0	0	0	0	0	0	0	0	0	0	0.000190755	0	0	0	0	0	0	0	0	0	0	1.49246	0	0	0	0	0	0.00347112	0	0	0	3.50966	4.20073	1.70221	0
	102053	0	0	0	0	0	0	21.1359	0	0	0	0	0	0	0	0	0	0	0	0	0	0	0	0	0.000360963	0	0	0	0	0	0	0	0	0	0	0.855494	0	0	0	0	0	8.88e-05	0	0	0	2.09622	5.32127	1.26286	0
	102054	0	0	0	1.75506	0	0	16.6963	0	0	0	0	0	0	0	0	0	0	0	0	0	0	0	0	0	0.00550061	0	0	0	0	0	0	0	0	0	1.89106	0	2.71078	0	0	0	0	0	0	0.000225537	3.15233	3.71511	1.25372	0
	102055	0	0	0	0.528742	0	0	11.7499	0	0	0	0.0429598	0	0	0	0	0	0	0	0	0	0	0	0	7.63e-05	0	0	0	0	0	0	0	0	0	0.000206156	3.19788	0	0	0	0	0	7.51e-05	0	0	31.432	1.35773	3.81514	1.14791	0
	102056	0	0	0	0.0201746	0	0	16.9314	0	0	0	0	0	0	0	0	0	0	0.000399929	0	0	0	0	0	0	0	0	0	0	0	0	0	0	0	0	1.24977	0	0	0	0	0	0	0	0	0	1.80466	5.89002	1.72815	0
	102057	0	0	0	0.368684	0	0	17.2579	0	0	0	0	0	0	0	0	0	0	0	0.00383233	0	0	0	0	0.000483113	0	0	0	0	0	0	0.000150431	0	0	0	3.86705	0	0	0	0.145958	0	0.00266078	0	0	0	3.17885	3.70223	1.87765	0
	102059	0	0	0	3.76154	0	0	27.9258	0	0	0	0	0	0	0	0	0	0	0	0	0	0	0	0	0.000492166	0	0	0	0	0	0	7.67e-05	0	0	0	0.160878	0	0	0	0	0	0.000968088	0	0	0	4.45718	3.8865	1.95618	0
	102060	0	0	0	0.0182061	0	0	0.620517	0	0	0	0	0	0	0	0	0	0	0	0	0	0	0	0	0	0	0	0	0	0	0	0	0	0	0	0.0585827	0	0	0	0	0	0	0	0	0	0.0946321	0.181024	0.0962665	0
	102061	0	0	0	0	0	0	1.32392	0	0	0	0	0	0	0	0	0	0	0	0	0	0	0	0	0	0	0	0	0	0	0	0	0	0	0	0.0884858	0	0	0	0	0	0.0960338	0	0	0	1.16776	0.212641	0	0
	102062	0	0	0	0	0	0	32.1964	0	0	0	0	0	0	0	0	0	0	0.00425028	0	0	0	0	0	0.0063139	0	0	0	0	9.64e-05	0	0	0	0	0	1.39861	0	0	0	0	0	0.0103913	0	0.000457178	0	2.6636	2.99701	1.36527	0
	102063	0.0038439	0	0	0	0	0	8.31406	0	0	0	0.602555	0	0	0	0	0	0	0.0194772	0	0	0	0.00265429	0.260707	0.0118097	0	0	0	0	0	0	0	0	0	0	0.771294	0	0	0	0	0	0.0174214	0	0	0	1.89143	1.72623	0.541486	0
	102064	0	0	0	0	0	0	0.0504973	0	0	0	0	0	0	0	0	0	0	0	0	0	0	0	0	0	0	0	0	0	0	0	0	0	0	0	0.00716087	0	0	0	0	0	0.000845309	0	0	0	0.00998919	0.00421139	0.00474829	0
	102065	0	0	0	0	0	0	18.6372	0	0	0	0	0	0	0	0	0	0	0.0106138	0	0	0	0	0	0.0135147	0	0	0	0	0	0	0	0	0	0	1.63157	0	0	0	0	0	0.060759	0	0	0	3.01873	4.72621	1.28198	0
	101002	0	0	0	0	0	0	21.3149	0	0	0	0.0293294	0	0	0	0	0	0	0.00138929	0	0	0	0	0	0.000210582	0	0	0	0	0	0	0	0	0	0	5.88999	0	0	0	0	0	0.00134613	0	0	0	5.68288	3.12787	1.81034	0
	101003	0	0	0	0	0	0	1.7571	0	0	0	0	0	0	0	0	0	0	0.00383061	0	0	0	0	0	0	0	0	0	0	0	0	0	0	0	0	0.0678794	0	0	0	0	0	0.00418767	0	0	0	0.29371	0.166271	0.119324	0
	101004	0	0	0	0	0	0	20.383	0	0	0	0.0010782	0	0	0	0	0	0	1.35955	0	0	0	0	0	0	0	0	0	0	0	0	0	0	0	0	0.567525	0	0	0	0	0	0	0	0	0	1.94341	0.0199342	0.974113	0
	101005	0	0	0	0	0	0	6.36298	0	0	0	0	0	0	0	0	0	0	0.00622706	0	0.000666625	0	0	0	0	0	0	0	0	0	0	0	0	0	0	1.90174	0	0.000165201	0	0	0	0.0010127	0	0.000594772	0	1.85767	0.239927	1.41854	0.00106725
	101006	0	0	0	0	0	0	20.0241	0	0	0	0	0	0	0	0	0	0	0.000447598	0	0	0	0	0.00025492	0.00203559	0	0	0	0	0	0	0	0	0	0	1.51387	0	0.00130629	0	0	0	0.00310298	0	0	0	3.43725	4.10209	1.53899	0
	101007	0	0	0	0	0	0	12.3425	0	0	0	0	0	0	0	0	0	0	0	0	0	0	0	0	0.000841203	0	0	0	0	0	0	0	0	0	0	1.55222	0	0	0	0	0	0.027667	0	0	0	4.56809	4.29591	1.9212	0
	101008	0.000293587	0	0	0	0	0	13.808	0	0	0.244228	0.157028	0	0	0	0	0	0.0051163	0.000247957	0	0	0	0	0	0.000563757	0	0	0	0	0	0	0	0	0	0	0.902577	0	0	0	0	0	0.00177411	0	0	0	3.17258	4.62168	1.20667	0.141161
	101009	0	0	0	0	0	0	19.9524	0	0	0	0.000559197	0	0	0	0	0	0	0.00066882	0	0	0	0	0	0.00294008	0	0	0	0	0	0	0	0	0	0	2.47194	0	0	0	0	0	0.0136594	0	0.000228671	0	3.33254	3.8155	1.65125	0
	101010	0	0	0	0	0	0	16.4791	0	0	0	0	0	0	0	0	0	0	0.000214543	0	0	0	0	0	0.000683099	0	0	0	0	0	0	0	0	0	0	3.67469	0	0	0	0	0	0.0136271	0	0	0	3.03807	3.79781	1.82716	0.000404579
	101011	0	0	0	0	0	0	17.8193	0	0	0	0	0	0	0	0	0	0	0	0	0	0	0	0	0.000489978	0	0	0	0	0	0	0	0	0	0	1.70212	0	0	0	0	0	0.114682	0	0	0	3.41526	3.15729	2.41716	0
	101012	0	0	0	0	0	0	16.8604	0	0	0	0.361622	0	0	0	0	0	0	0.000227433	0	0	0	0	0	0.00186134	0	0	0	0	0	0	0	0	0	0	1.60477	0	0	0	0	0	0.00101692	0	0.000244586	0	3.612	4.11028	1.99375	0
	101013	0	0	0	0	0	0	16.6864	0	0	0	0	0	0	0	0	0	0	0	0	0	0	0	0	0.000278716	0	0	0	0	0	0	0	0	0	0	2.95329	0	0	0	0	0	0.0029236	0	0	0	3.33135	3.59922	2.1337	0
	101014	0	0	0	0	0	0	20.0281	0	0	0	0	0	0	0	0	0	0	0	0	0	0	0	0.000792193	0.00136225	0	0	0	0	0	0	0	0	0	0	1.64034	0	0	0	0	0	0.0117699	0	0.00023013	0.209243	3.02962	3.84702	1.78399	0
	101015	0	0	0	0	0	0	18.9567	0	0	0	0	0	0	0	0	0	0	0.00106767	0	0	0	0	0	0.000194255	0	0	0	0	0	0	0	0	0	0	2.69487	0	0	0	0	0	0.00286511	0	0.004732	0	3.16667	3.52145	1.85175	0.000201338
	101016	0	0	0	0	0	0	21.2551	0	0	0	0.660839	0	0	0	0	0	0	0	0	0	0	0	0	0.000443601	0	0	0	0	0	0	0	0	0	0	1.78222	0	0	0	0	0	0.00497299	0	0	0	3.14498	4.01862	1.67319	0
	101017	0	0	0	0	0	0	16.5414	0	0	0	0.104697	0	0	0	0	0	0	0	0	0	0	0	0.000147654	0.00058947	0	0	0	0	0	0	0	0	0	0	2.64965	0	0	0	0	0	0.0158842	0	0	0	2.94738	4.76609	1.78891	0
	101018	0	0.0699647	0	0	0	0	19.2187	0	0	0	0.000604493	0	0	0	0	0	0	0.000723007	0	0.000709555	0	0	0.000823557	0.00635628	0	0	0	0	0	0.00013699	0	0	0	0.000443834	1.20239	0	0	0	0	0	0.0244654	0	0.000387642	0	3.09131	2.8902	1.68616	0
	101019	0	0	0	0	0	0	17.2425	0	0	0	0	0	0	0	0	0	0	0.00108905	0	0	0	0	0	0.000198133	0	0	0	0	0	0	0	0	0	0	1.99953	0	0	0	0	0	0.00155849	0	0	0	3.83082	3.92701	2.46206	0
	101020	0	0	0	0	0	0	18.6615	0	0	0	0.803177	0	0	0	0	0	0	0	0	0.0034661	0	0	0	0.0026769	0	0.0433307	0.00913301	0	0	0	0	0	0	0	2.96215	0.017856	0	0	0	0	0.00152413	0	0	0	2.86994	2.51595	1.59352	0
	101021	0	0	0	0	0	0	18.9291	0	0	0	0	0	0	0	0	0	0	0.000925429	0	0	0	0	0	0.00326126	0	0	0	0	0	0	0	0	0	0	1.72665	0	0	0	0	0	0.00341425	0	0	0	2.89653	6.81696	1.81589	0
	101022	0	0	0	0	0	0	15.9618	0	0	0	0	0	0	0	0	0	0	0	0	0	0	0	0	0.00711973	0	0	0	0	0	0	0	0	0	0	3.54672	0	0	0	0	0	0.0229556	0	0.000406501	0	3.41512	3.46882	2.2764	0
	101023	0	0	0	0	0	0	17.9086	0	0	0	0	0	0	0	0	0	0	0	0	0	0	0	0	0.000100167	0	0	0	0	0	0	0	0	0	0	3.86901	0	0	0	0	0	0.00187177	0	0	0	2.87653	5.42013	1.70606	0
	101024	0	0	0	0	0	0	18.2085	0	0	0	0	0	0	0	0	0	0	0.00108262	0	0	0	0	6.17e-05	0.000393823	0	0	0	0	0	0.000123059	0	0	0	0	3.59043	0	0	0	0	0	0.00416392	0	0	0	1.97581	5.37488	1.74333	0
	101025	0	0	0	0	0	0	19.9676	0	0	0	0	0	0	0	0	0	0	0	0	0	0	0	0	0.000570753	0	0	0	0	0	0	0	0	0	0	2.91671	0	0	0	0	0	0.00617461	0	0	0	1.71757	4.72235	1.68501	0
	101026	0	0	0	0	0	0	4.46025	0	0	0	0	0	0	0	0	0	0	0	0	3.32458	0	0	0	0	0	0	0	0	0	0	0	0	0	0	2.08773	0	0	0	0	0	0	0	0	0	4.58494	1.01154	0.643306	0
	101027	0	0	0	0	0	0	19.1753	0	0	0	0.0114291	0	0	0	0	0	0	0	0	0	0	0	0	0	0	0.00103371	0	0	0	0	0	0	0	0	3.90968	0	0	0	0	0	0.000397594	0	0	0	2.11051	5.06865	1.62437	0.00366652
	101028	0	0	0	0	0	0	22.8729	0	0	0	0	0	0	0	0	0	0	0	0	0	0	0	0	0	0	0	0	0	0	0	0	0	0	0.00229688	3.06633	0	0	0	0	0	0.00455516	0	0	0.0509358	2.09939	5.23729	1.36447	0
	101029	0	0	0	0	0	0	15.7413	0	0	0	0.0420679	0	0	0	0	0	0	0	0	0	0	0	0	0.000165817	0	0	0	0	0	0	0	0	0	0	2.80831	0	0	0	0	0	0.000978359	0	0	0	1.6961	3.9373	1.11483	0
	101030	0	0	0	0	0	0	19.5692	0	0	0	0	0	0	0	0	0	0	0.000235938	0	0	0	0	0	0	0	0	0.00178326	0	0	0	0	0	0	0	4.35777	0	0	0	0	0	0.000105509	0	0	2.14266	3.28564	3.18513	1.43118	0.857328
	101031	0	0	0	0	0	0	24.4344	0	0	0	0.0342728	0	0	0	0	0	0	0	0	0	0	0	0	0.000569148	0	0	0	0	0	0	0	0	0	0	5.22086	0	0	0	0.0949818	0	0	0	0	0	1.77185	4.00799	1.23023	0
	101032	0	0	0	0	0	0	20.2015	0	0	0	0	0	0	0	0	0	0	0	0	0	0	0	0	0	0	0	0	0	0	0	0	0	0	0	3.2324	0	0	0	0	0	0.000643672	0	0	0	1.80508	4.62503	1.71061	0
	101033	0	0	0	0	0	0	12.8669	0	0	0	0	0	0	0	0	0	0	0	0	0	0	0	0	0	0	0	0	0	0	0	0	0	0	0	3.1639	0	0	0	0	0	0.0526866	0	0	0	2.33898	3.5396	0.816163	0
	101034	0	0	0	0	0	0	21.9949	0	0	0	0	0	0	0	0	0	0	0	0	0	0	0	0	0.000501309	0	0	0	0	0	0	0	0	0	0	3.90477	0	0	0	0	0	0.00256382	0	0	0	1.8327	3.28195	1.41319	0
	101035	0	0	0	0	0	0	10.709	0	0	0	0	0	0	0	0	0	0	0	0	0	0	0	0	0	0	0	0	0	0	0	0	0	0	0	3.13773	0	0	0	0	0	0	0	0	0	1.58584	2.37165	0.783742	0.000519481
	101036	0	0	0	0	0	0	22.6441	0	0	0	0	0	0	0	0	0	0	0	0	0	0	0	0	0	0	0	0	0	0	0	0	0	0	0	5.08207	0	0	0	0	0	0.000297112	0	0	0	2.08665	4.76792	1.82184	0
	101037	0	0	0	0	0	0	14.0572	0	0	0	0.118393	0	0	0	0	0	0	0	0	0	0	9.87e-05	0	0.000109771	0	0	0	0	0	0	0	0	0	0	1.51561	0	0	0	0	0	0.00345516	0	0	0	1.36996	2.11429	0.646413	0
	101038	0	0	0	0	0	0	19.9306	0	0	0	0.00206646	0	0	0	0	0	0	0	0	0	0	0.000421042	0	0.000280975	0	0	0	0	0	0	0	0	0	0	3.24343	0	0	0	0	0	0	0	0	0	2.27103	5.11858	1.4032	0
	101039	0	0	0	0	0	0	18.3522	0	0	0	0	0	0	0	0	0	0	0	0	0	0	8.91e-05	0	0.00019819	0	0	0	0	0	0	0	0	0	0	2.0494	0	0.00203524	0	0	0	0.000194958	0	0	0	1.27712	4.57761	1.5273	0
	101040	0	0	0	0	0	0	20.1251	0	0	0	0	0	0	0	0	0	0	0	0	0	0	0	0	9.58e-05	0	0	0	0	0	0	0	0	0	0	0.476192	0	0	0	0	0	0.00150749	0	0	0	1.95268	8.70159	1.34226	0
	101041	0	0	0	0	0	0	21.9436	0	0	0	0	0	0	0	0	0	0	0	0	0	0	0	0	0.00226012	0	0	0	0	0	0	0	0	0	0	4.66423	0	0	0	0	0	0.00138921	0	0	0	1.64479	4.33382	1.91137	0
	101042	0	0	0	0	0	0	24.6338	0	0	0	0	0	0	0	0	0	0	0	0	0	0	0	0	0	0	0	0	0	0	0	0	0	0	0	1.55929	0	0	0	0	0	0	0	0	0	1.74911	6.72808	1.56423	0
	101043	0	0	0	0	0	0	18.1972	0	0	0	0	0	0	0	0	0	0	0	0	0	0	0	0	0	0	0	0	0	0	0	0	0	0	0	3.41578	0	0	0	0	0	0.00067139	0	0	0	2.07247	3.11168	0.888974	0
	101044	0	0	0	0	0	0	21.9487	0	0	0	0	0	0	0	0	0	0	0	0	0	0	0	0	0.000185868	0	0	0	0	0	0	0	0	0	0	4.60119	0	0	0	0	0	0.000365489	0	0	0	1.80598	4.56726	1.50585	0
	101045	0	0	0	0	0	0	14.1467	0	0	0	0	0	0	0	0	0	0	0.000214639	0	0	0	0	0	0.000292808	0	0	0	0	0	0	0	0	0.00012475	0	2.05353	0	0	0	0	0	0	0	0	2.7741	1.78764	2.04469	4.11342	0.000202309
	101046	0	0	0	0	0	0	16.8947	0	0	0	0	0	0	0	0	0	0	0	0	0	0	0	0	0.000547287	0	0	0	0	0	0	0	0	0	0	2.88518	0	0	0	0	0	0.00279864	0	0	0	1.65472	2.86209	1.30358	0
	101047	0	0	0	0	0	0	21.815	0	0	0	0	0	0	0	0	0	0	0.000209871	0	0	0	0	0	9.54e-05	0	0	0.00816835	0	0	0	0	0	0	0	3.80294	0	0	0	0	0	0.000375416	0	0	2.01612	2.10938	3.78625	1.89045	0
	101048	0	0	0	0	0	0	2.70687	0	0	0	0.000802091	0	0	0	0	0	0	0	0	0	0	0	0	0	0	0	0	0	0	0	0	0	0	0	1.05112	0	0	0	0	0	0.00157309	0	0	0	8.19229	1.25694	0.147645	0
	101049	0	0	0	0	0	0	5.62711	0	0	0	0	0	0	0	0	0	0	0	0	0	0	0	0	0	0	0	0	0	0	0	0	0	0	0	3.82703	0	0	0	0	0	0.00320057	0	0	0	0.636126	0.915019	0.899048	0
	101050	0	0	0	0	0	0	20.1994	0	0	0	0	0	0	0	0	0	0	0	0	0	0	0	0	0	0	0	0	0	0	0	0	0	0	0	3.37904	0	0	0	0	0	0	0	0	0	2.78601	4.43128	1.26426	0
	101051	0	0	0	0	0	0	18.3161	0	0	0	0.00293131	0	0	0	0	0	0	0	0	0	0	0	0	0.00180688	0	0	0	0.00287667	0	0	0	0	0	0	8.27515	0	0	0	0	0	0.000209011	0	0	0	6.6998	3.778	1.22372	0
	202005	0	0	0	0	0	0	3.35769	0	0	0	4.20668	0	0	0	0	0	0	0.000707993	0	0	0	0	0	0.00128776	0	0	0	0	0	0	0	0	0	0	8.38833	0	0	0	0	0	0.00200527	0	0	0	1.52177	1.6411	2.60862	0
	202007	0	0	0	0	0	0	13.9337	0	0	0	1.10129	0	0.0269907	0	0	0	0	0	0	0	0	0	0	0.00231462	0	0	0	0	0	0	0	0	0	0	3.55791	0	0	0	0.0493523	0	0.00257315	0	0	0	3.50265	5.20938	1.93783	0
	202013	0	0	0	0	0	0	18.166	0	0	0	0.307254	0	0	0	0	0	0	0.000451995	0	0	0	0	0	0.00010276	0	0	0	0	0	0	0	0	0	0	2.09776	0	0	0	0	0	0.00303223	0	0	0	2.57279	3.04747	2.35	0
	202017	0	0	0	0	0	0	0.379993	0	0	0	0.032466	0	0	0	0	0	0	0	0	0	0	0	0	0	0	0	0	0	0	0	0	0	0	0	0.414725	0	0	0	0	0	0.00338407	0	0	0	0.14936	0.122649	0.0832381	0
	202024	0	0	0	0	0	0	5.38711	0	0	0	2.34545	0	0	0	0	0	0	0.000213909	0	0	0	0	0	0	0	0	0	0	0	0	0	0	0	0	2.80494	0	0	0	0	0	0	0	0	0	1.21499	1.15952	1.91606	0
	202032	0	0	0	0	0	0	12.1553	0	0	0	1.0783	0	0	0	0	0	0	0.000438363	0	0	0	0	0	0	0	0	0	0	0	0	0	0.000152219	0	0	5.4755	0	0	0	0	0	0	0	0	5.01904	1.23563	3.64611	1.80499	0
	202039	0	0	0	0	0	0	16.1344	0	0	0	0.118392	0	0	0	0	0	0	0.000204335	0	0	0	0	0	0	0	0	0	0	0	0	0	0	0	0	3.43523	0	0	0	0	0	0.0492533	0	0	0	3.51404	3.34984	1.93829	0
	202040	0	0	0	0	0	0	16.7201	0	0	0	0.203799	0	0	0	0	0	0	0.000205422	0	0	0	0	0	0.000186847	0	0	0	0	0	0	0	0	0	0	3.74152	0	0	0	0	0	0.000459392	0	0	0	2.79403	3.39414	2.11043	0
	202044	0	0	0	0	0	0	13.2599	0	0	0	0.119196	0	0	0	0	0	0	0	0	0	0	0	0	0.000197821	0	0	0	0	0	0	0	0	0	0	2.57117	0	0	0	0	0	0.00486317	0	0	0	2.37638	4.19085	2.18482	0
	202054	0	0	0	0	0	0	14.8446	0	0	0	0.326291	0	0	0	0	0	0	0.00191764	0	0	0	0	0	0.000387593	0	0	0	0	0	0	0	0	0	0	4.08798	0	0	0	0	0	0.000190581	0	0	0	2.56814	1.98814	2.80589	0
	202057	0	0	0	0	0	0	10.6928	0	0	0	0.216567	0	0	0	0	0	0	0.000195565	0	0	0	0	0	8.89e-05	0	0	0	0	0	0	0	0	0	0	2.05326	0	0	0	0	0	0.00262371	0	0	0	30.0229	1.66086	2.34825	0
	202062	0	0	0	0	0	0	18.1893	0	0	0	0.230526	0	0	0	0	0	0	0.000211788	0	0	0	0	0	0.00163707	0	0	0	0	0	0	0	0	0	0	2.50208	0	0	0	0	0	0.000757618	0	0	0	2.70582	3.75545	2.0052	0
	202068	0	0	0	0	0	0	17.9066	0	0	0	0.448329	0	0	0	0	0	0	0.000210237	0	0	0	0	0	0.000191288	0	0	0	0	0	0	0	0	0	0	3.81096	0	0	0	0	0	0.00667692	0	0	0	2.32428	4.91813	1.49291	0
	202070	0	0	0	0	0	0	18.77	0	0	0	0.241577	0	0	0	0	0	0	0	0	0	0	0	0	0.000603379	0	0	0	0	0	0	0	0	0	0	3.44503	0	0	0	0.0338277	0	0.00346159	0	0	0	2.58747	4.7762	1.5542	0
	202074	0	0	0	0	0	0	19.489	0	0	0	0.0157341	0	0	0	0	0	0	0.000209123	0	0	0	0	0.000238186	0.000665618	0	0	0	0	0	0	0	0	0	0	2.14856	0	0	0	0.0578396	0	0.00140264	0	0	0	2.30423	4.13217	1.51717	0
	202076	0	0	0	0	0	0	16.9903	0	0	0	0.601969	0	0	0	0	0	0	0.000423606	0	0	0	0	0	0.000481604	0	0	0	0	0	0	0	0	0	0	2.74995	0	0	0	0	0	0.00350493	0	0	0	2.4972	2.78015	2.28518	0
	202077	0	0	0	0	0	0	18.0518	0	0	0	0.442425	0	0	0	0	0	0	0.000613879	0	0	0	0	0	0.00046523	0	0	0	0	0	0	0	0	0	0	2.78027	0	0	0	0.0908272	0	0.00530759	0	0	0	2.6431	3.62455	1.83528	0
	202081	0	0	0	0	0	0	18.5405	0	0	0	0.142707	0	0	0	0	0	0	0	0	0	0	0	0	0.00228705	0	0	0	0	0	0	0	0	0	0	4.42702	0	0	0	0	0	0	0	0	0	1.99703	4.97606	1.08168	0
	202082	0	0	0	0	0	0	13.9329	0	0	0	10.5001	0	0	0	0	0	0	0.00134607	0	0	0	0	0	0.000102011	0	0	0	0	0	0	0	0	0	0	3.76701	0	0	0	0	0	0.0026086	0	0	0	0.695764	0.000111085	1.66941	0
	202083	0	0	0	0	0	0	18.0861	0	0	0	1.1258	0	0	0	0	0	0	0.000210673	0	0	0	0	0	0.000766576	0	0	0	0	0	0	0	0	0	0	1.6627	0	0	0	0	0	0.000848116	0	0	0	2.4132	4.93096	1.7068	0
	202084	0	0	0	0	0	0	13.6141	0	0	0	0.526869	0	0	0	0	0	0	0.759141	0	5.49732	0	0	0	0.000269664	0	0	0	0	0	0	0	0	0	0	4.78151	0	0	0	0.0269898	0	0.00061887	0	0	0	2.45972	2.94733	1.36443	0
	202087	0	0	0	0	0	0	14.7187	0	0	0	0.0523019	0	0	0	0	0	0	0	0	0	0	0	0	0.000191527	0	0	0	0	0	0	0	0	0	0	3.11393	0	0	0	0.00165607	0	0.000847762	0	0	0	2.95218	5.13551	1.53365	0.00377227
	202088	0	0	0	0	0	0	19.7081	0	0	0	0.481664	0	0	0	0	0	0	0.000205898	0	0	0	0	0	0.000561892	0	0	0	0	0	0	0	0	0	0	1.39472	0	0	0	0	0	0.00110516	0	0	0	2.09667	6.84115	1.26047	0
	202096	0	0	0	0	0	0	15.4964	0	0	0	0.369265	0	0	0	0	0	0	0	0	0	0	0	0	0.00164155	0	0	0	0	0	0	0	0	0	0	4.27271	0.0333594	0	0	0.019191	0	0.00262347	0	0	0	2.29758	4.15837	1.37047	0
	202098	0	0	0	0	0	0	20.0475	0	0	0	0.50011	0	0	0	0	0	0	0.000661977	0	0	0	0	0	0.000602129	0	0	0	0	0	0	0	0	0	0	3.22399	0.000225031	0	0	0.0105683	0	0.00513188	0	0.760203	0	4.86446	5.11847	1.80633	0
	202102	0	0	0	0	0	0	1.50265	0	0	0	0.06031	0	0	0	0	0	0.00928455	0	0	0	0	0	0	0.000187715	0	0	0	0	0	0	0	0	0	0	0.149642	0	0	0	0.00250788	0	0.000738413	0	0	0	0.125807	0.346004	0.0845094	0
	202104	0	0	0	0	0	0	21.2414	0	0	0	0.3614	0	0	0	0	0	0	0	0	0	0	0	0	0.0012694	0	0	0	0	0	0	0	0	0	0	3.8576	0	0	0	0.0228688	0	0.00192058	0	0	0	2.59374	5.13077	1.40926	0
	202106	0	0	0	0	0	0	21.4518	0	0	0	0.724162	0	0	0	0	0	0	0.000590995	0	0	0	0	0	0.000806235	0	0	0	0	0	0	0	0	0	0	2.03148	0	0	0	0	0	0.00625525	0	0	0	2.86225	5.21143	1.40013	0
	202107	0	0	0	0	0	0	13.1222	0	0	0	0.130649	0	0	0	0	0	0	0.000219773	0	0	0	0	0	0.0011993	0	0	0	0	0	0	0	0.00122096	0	0	2.2661	0.000224174	0	0	0.0113105	0	0.00334172	0	0	0	1.56393	3.3552	1.24607	0
	202111	0	0	0	0	0	0	17.108	0	0	0	0.133962	0	0	0	0	0	0	0	0	0	0	0	0.00608388	0.00337456	0	0	0	0	0.00331022	0	0	0	0	0	3.67356	0	0	0	0.0612399	0	0.00663738	0	0	0	2.05941	4.40368	1.68623	0
	202112	0	0	0	0	0	0	16.829	0	0	0	0.168389	0	0	0	0	0	0.0167735	0	0	0.000409621	0	0	0	0.000316343	0	0	0	0	0	0	0	0	0	0	2.58479	0	0	0	0	0	0.00373345	0	0	0	1.48058	3.41653	0.983898	0
	202116	0	0	0	0	0	0	15.277	0	0	0	0.212862	0	0	0	0	0	0	0.000407473	0	0	0	0	0	0.00101924	0	0	0	0	0	0	0	0	0	0	4.12247	0	0	0	0.0767514	0	0.00701639	0	0	0	2.38212	4.6443	1.3268	0
	202117	0	0	0	0	0	0	6.61257	0	0	0	0.357699	0	0	0	0	0	0	0	0	0	0	0	0	0.000877389	0	0	0	0	0	0	0	0	0	0	2.95476	0	0	0	0	0	0.00211805	0	0	0	1.28756	1.7703	0.762568	0
	202121	0	0	0	0	0	0	14.1649	0	0	0	0.162713	0	0	0	0	0	0	0	0	0	0	0	0	0.000599407	0	0	0	0	0	0	0	0	0	0	1.70421	0	0	0	0.202295	0	0.00286321	0	0	0	1.40449	3.12326	1.05816	0
	202122	0	0	0	0	0	0	13.1038	0	0	0	0.0475259	0	0	0	0	0	0	0	0	0	0	0	0	0.000472153	0	0	0	0	0	0	0	0	0	0	1.51657	0	0	0	0	0	0.000928616	0	0	0	30.4565	3.23254	1.02406	0
	202124	0	0	0.0823183	0	0	0	21.4918	0	0	0	0.0423179	0.0272521	0	0	0	0	0	0.000636612	0	0	0	0	0	0.00115801	0	0	0	0	0	0	0	0	0	0	5.00478	0	0	0	0	0	0.00208791	0	0	0	1.87831	4.03109	1.84677	0
	202125	0	0	0	0	0	0	14.2451	0	0	0	0.422337	0	0	0	0	0	0	0.000167953	0	0	0	0	0	0.00015276	0	0	0	0	0	0	0	0	0	0	1.23304	0	0	0	0.0548634	0	0.00195292	0	0	0	1.07308	2.33932	0.689837	0
	202126	0	0	0	0	0	0	3.25534	0.0517084	0	0	0.00902614	0	0	0	0	0	0	0	0	0	0	0	0	9.35e-05	0	0	0	0	0	0	0	0	0	0	0.753996	0	0	0	0	0	0.000551767	0	0	0	0.23806	0.674192	0.404981	0
	202137	0	0	0	0	0	0	17.1078	0	0	0	0.50167	0	0	0	0	0	0	0	0	0	0	0	0	0.00117703	0	0	0	0	0	0.000935979	0	0	0	0	4.43355	0	0	0	0	0	0.00694518	0	0	0	2.50501	4.23213	1.98594	0
	202138	0	0	0	0	0	0	21.2056	0	0	0	0.539284	0	0	0	0	0	0	0.000204337	0	0	0	0	0	0.00111523	0	0	0	0	0.00125704	0.000116133	0	0	0	0	3.30299	0	0	0	0.0633992	0	0.00073123	0	0	0	2.73797	5.46014	1.24828	0
	202141	0	0	0	0	0	0	22.8405	0	0	0	0.00199929	0	0	0	0	0	1.66817	0.000199281	0	0	0	0	0	0.000634334	0	0	0	0	0	0	0	0	0	0	1.07489	0	0	0	0	0	0.00035649	0	0	0	2.5016	6.33812	1.28667	0
	202143	0	0	0	0	0	0	8.9143	0	0	0	0.0958912	0	0	0	0	0	0	0	0	0	0	0	0	0	0	0	0	0	0	0	0	0	0	0	0.881981	0	0	0	0.107675	0	0.000873011	0	0	0	32.4217	2.06486	0.758968	0
	202144	0	0	0	0	0	0	20.8402	0	0	0	0.533854	0	0	0	0	0	0	0.000210741	0	0	0	0	0	0.00134157	0	0	0	0	0	0	0	0	0	0	2.87139	0	0	0	0.213283	0	0.00405238	0	0	0	1.96199	6.45345	1.24845	0
	202164	0	0	0	0	0	0	20.2071	0	0	0	0.544196	0	0	0	0	0	0	0	0	0	0	0	0	0.00144102	0	0	0	0	0	0	0	0	0	0	3.11745	0	0	0	0	0	0.00245636	0	0	0	2.48038	5.95015	1.55322	0
	202172	0	0	0	0	0	0	16.3929	0	0	0	0.652451	0	0	0	0	0.294236	0	0	0	0	0	0	0	0.002047	0	0	0	0	0	0.000243608	7.59e-05	0	0	0	3.4241	0	0	0	0	0	0.00297174	0	0	0	2.51865	5.61131	1.52	0
	202173	0	0	0	0	0	0	16.9118	0	0	0	0.490255	0	0	0	0	0	0	0	0	0	0	0	0	0.000620323	0	0	0	0	0	0	0	0	0	0	0.217979	0	0	0	0.0565509	0	0.00235301	0	0	0	2.09518	5.57518	1.08361	0
	202178	0	0	0	0	0	0	19.4631	0	0	0	0.0559466	0	0	0	0	0	0	0	0	0	0	0	0	0.000492383	0	0	0	0	0	0	0	0	0	0	4.19272	0	0	0	0	0	0.000387413	0	0	0.490109	2.09052	6.4262	0.987559	0
	202183	0	0	0	0	0	0	14.174	0	0	0	0	0	0	0	0	0	0	0	0	0	0	0	0	9.71e-05	0	0	0	0	0	0	0	0	0	0	3.40002	0	0	0	0	0	0.00028643	0	0	0	2.49965	4.93219	1.74696	0
	202184	0	0	0	0	0	0	14.037	0	0	0	0.187982	0	0	0	0	0	0	0	0	0	0	0	0	0.000842957	0	0	0	0	0	0	0	0	0	0	1.6017	0	0	0	0.000946421	0	0.00473727	0	0	0	1.19386	3.03825	1.13944	7.66842
	202186	0	0	0	0	0	0	16.6188	0	0	0	0.438306	0	0	0	0	0	0	0.000228244	0	0	0	0	0	0.0030103	0	0	0	0	0	0	0	0	0	0	4.585	0	0	0	0	0	0.0313407	0	0	0	2.12835	4.87802	2.15784	0
	202189	0	0	0	0	0	0	22.2804	0	0	0	0.842775	0	0	0	0	0	0	0.000429065	0	0	0	0	0	0.00273185	0	0	0	0	0	0	0	0	0	0	2.79341	0	0	0	0	0	0.000191871	0	0	0	2.01898	6.01478	1.37473	0
	202198	0	0	0	0	0	0	19.522	0	0	0	0.197244	0	0	0	0	0	0	0	0	0	0	0	0	0.000957419	0	0	0	0	0.00902702	0	0	0	0	0	2.51751	0	0	0	0	0	0.00517866	0	0	0	1.90293	7.07607	1.86488	0
	201148	0	0	0	0	0	0	20.3029	0	0	0	0.154975	0	0	0	0.00274206	0	0	0	0	0	0	0	0	0.000896645	0	0	0	0	0	0	0	7.61e-05	0	0	2.68844	0	0	0	0.0228643	0	0.00950437	0	0	0	2.35095	3.03056	1.92965	0
	201149	0	0	0	0	0	0	17.3832	0	0	0	0.0305813	0	0	0	0	0	0	0	0	0	0	0	0	0.000621759	0	0	0	0	0	0	0	0	0	0	3.27319	0	0	0	0.0737891	0	0.00132494	0	0	0	3.68417	5.00681	1.46244	0
	201151	0	0	0	0	0	0	16.183	0	0	0	0.0830187	0	0	0	0	0	0	0	0	0	0	0	0	0.00356605	0.00316476	0	0	0	0	0	0	0	0	0	3.97431	0	0	0	0	0	0.0112432	0	0	0	1.92804	3.82034	2.5657	0
	201155	0	0	0	0	0	0	19.1612	0	0	0	0.0264986	0	0	0	0	0	0	0	0	0	0	0	0	0.000970528	0	0	0	0	0	0	0	0	0	0	3.78059	0	0	0	0.0695625	0	0.00715842	0	0	0	2.4546	4.67311	1.78253	0
	201156	0	0	0.1165	0	0	0	21.8639	0	0	0	0.729118	0.0370815	0.15902	0	0	0	0	0.000441068	0	0	0	0	0	0.00160467	0	0	0	0	0	0	0	0.000153187	0	0	3.97384	0	0	0	0.0537563	0	0.00108497	0	0.568742	0	2.53961	4.40099	1.83829	0
	201157	0	0	0	0	0	0	10.8503	0	0	0	0.171883	0	0	0	0	0	0	0	0	0	0	0	0	0.0010617	0	0	0	0	0	0	0	0	0	0	3.89937	0	0	0	0	0	0.0033413	0	0	0	1.57637	1.989	1.58101	0
	201158	0	0	0.145114	0	0	0	12.9934	0	0	0	0.580886	0.0450781	0	0	0	0	0	0	0	0	0	0	0	0.00137867	0	0	0	0	0	0	0	0	0	0	3.09536	0	0	0	0	0	0.00917827	0	0	0	2.68416	3.93582	2.33654	0
	201161	0	0	0	0	0	0	15.6034	0	0	0	0.229648	0	0	0	0	0	0	0	0	0	0	0	0	0.00253665	0	0	0	0	0	0	0	0	0	0	4.1893	0	0	0	0	0	0.0141002	0	0	0.000718129	4.40531	3.66861	1.45027	0
	201162	0	0	0	0	0	0	12.1621	0	0	0	0.0478213	0	0	0	0	0	0	0	0	0	0	0	0	0.00456299	0	0	0	0	0	0	0	0	0	13.3587	4.58933	0	0	0	0	0	0.00588361	0	0	0.0159622	2.2522	5.20931	1.20299	0
	201163	0	0	0	0	0	0	17.2714	0	0	0	0.121175	0	0	0	0	0	0	0	0	0	0	0	0	0.000817462	0	0	0	0	0	0	0	0	0	0	2.88567	0	0	0	0.260827	0	0.00582825	0	0	0	2.26322	3.60365	1.84102	0
	201165	0	0	0	0	0	0	15.0293	0	0	0	0	0	0	0	0	0	0	0	0	1.61867	0	0	0	0.000500058	0	0	0	0	0	0	0	0	0	0	5.02787	0	0	0	0	0	0.00167205	0	0	0	1.94572	4.65825	1.42716	0
	201166	0	0	0	0	0	0	14.2298	0	0	0	0	0	0	0	0	0	0	0	0	0	0	0	0	0.00133028	0	0	0	0	0	0	0	0	0	0	4.42435	0	0	0	0	0	0.000201261	0	0	0	3.08246	4.47956	2.23294	0
	201167	0	0	0	0	0	0	7.86264	0	0	0	0	0	0	0	0	0	0	0	0	0.00014365	0	0	0	0.000998738	0	0	0	0.000847122	0	0	0	0	0	0	7.80295	0	0	0	0	0	0.00294674	0	0	0	4.38846	2.73686	2.55993	0
	201168	0	0	0	0	0	0	12.3652	0	0	0	0	0	0	0	0	0	0	0	0	0	0	0	0	0.000102778	0	0	0	0	0	0	0	0	0	0	3.78379	0	0	0	0	0	0.0052564	0	0	0	3.61994	4.23171	2.55262	0
	201169	0	0	0	0	0	0	14.741	0	0	0	0	0	0	0	0	0	0	0.000215414	0	0	0	0	0	0.00274264	0	0	0	0	0	0	0	0	0	0	1.78575	0	0	0	0	0	0.00231198	0	0	0	2.19541	8.06882	2.57936	0
	201170	0	0	0	0	0	0	13.2265	0	0	0	0	0	0	0	0	0	0	0	0	0	0	0	0	0.00132821	0	0	0	0	0	0	0	0	0	0	2.83695	0	0	0	0	0	0.00633023	0	0	0	3.11092	3.80014	2.24883	0
	201171	0	0	0	0	0	0	12.5362	0	0	0	0	0	0	0	0	0	0	0	0	0	0	0	0	0.000796872	0	0	0	0	0	0	0	0	0	0.240193	8.09043	0	0	0	0	0	0.00660545	0	0	0	1.99508	5.51698	2.35314	0
	201174	0	0	0	0	0	0	14.3865	0	0	0	0	0	0	0	0	0	0	0.000266203	0	0.001097	0	0	0	0.00835148	0	0	0	0	0	0	0	0	0	0	3.76075	0	0	0	0	0	0.0515416	0	0	0	3.14119	2.92191	2.43167	0
	201175	0	0	0	0	0	0	10.7916	0	0	0	0	0	0	0	1.12333	0	0	0.0082206	0	0	0	0	0	0.00600399	0	0.00116979	0	0	0	0	0	0	0	0	2.89628	0	0	0	0	0	0.0055704	0	0	0	2.43949	3.8733	2.51896	0
	201176	0	0	0	0	0	0	8.16619	0	0	0	0.251857	0	0	0	0.00318535	0	0	0.000254494	0	0	0	0.000121226	0.000144989	0.00381949	0	0	0	0	0	0	0	0	0	0	3.43524	0.00181734	0	0	0.045118	0	0.00432543	0	0	0	7.68109	3.73395	2.08937	0
	201177	0	0	0	0	0	0	13.8362	0	0	0	0.212886	0	0	0	0	0	0	0	0	0	0	0	0	0.00100115	0	0	0	0	0	0	0	0	0	0	2.63697	0	0	0	0	0	0.00590764	0	0	0	2.23964	3.09775	2.05231	0
	201179	0	0	0	0	0	0	8.59211	0	0	0	0.12948	0	0	0	0.0113741	0	0	0.000363483	0	0	0	0	0.000414118	0.0196719	0	0	0	0	0	0	0	0	0	0	9.73676	0.000185407	0	0	0	0	0.213135	0	0.855918	0	14.9433	1.54538	1.51318	0
	201180	0	0	0	0	0	0	11.0484	0	0	0	0.0572039	0	0	0	0	0	0	0	0	0	0	0.00470579	0	0.00383124	0	0	0.000439211	0	0	0	0	0	0	0	3.23016	0.0238554	0	0	0.0195198	0	0.053919	0	0	0	3.77104	2.71689	2.19322	0
	201181	0	0	0.198356	0	0	0	18.2763	0	0	0	0.604865	0.0570436	0	0	0	0	0	0.00024482	0	0	0	0	0	0.0027832	0	0	0	0	0	0	0	0	0	0	4.29156	0	0	0	0.0269486	0	0.0222258	0	0	0	2.19903	3.78672	2.13959	0
	201191	0	3.64608	0	0	0	0	7.97254	0	0	0	1.12594	0	0	0	0	0	0	0.000512669	0	0	0	0	0	0.0031476	0	0	0	0	0	0.00786691	0	0	0	0	2.35277	0	0	0	0.0141095	0	0.00676424	0	0	0	2.04267	3.90661	1.73055	0
	201192	0	18.8269	0	0	0	0	16.141	0	0	0	0.54296	0	0	0	0	0	0	0.00108123	0	0.000636627	0	0	0	0.00432684	0	0	0	0	0	0	0	0	0	0	1.8032	0	0	0	0	0	0.0451636	0	0	0	2.40927	3.42525	1.76649	0
	201193	0	0	0.0165318	0	0	0	15.4709	0	0	0	0.377237	0.00696074	0	0	0	0	0	0.000438103	0	0	0	0	0	0.000298872	0	0	0.000165548	0	0	0	0	0	0	0	5.86938	0	0	0	0	0	1.63117	0	0	0	2.17529	4.3626	1.83713	0
	201194	0	0	0	0	0	0	5.71463	0	0	0	0.145828	0	0	0	0	0	0	0.000455911	0	0	0	0	0	0.00103678	0	0	0	0.000287815	0	0	0.00484334	0	0	0	1.2828	0	0	0	0	0	0.000407822	0	0	0.000270015	0.954055	1.45214	0.594159	0
	201195	0	0	0	0	0	0	11.9558	0	0	0	1.5607	0	0	0	0	0	0	0	0	0	0	0.00243311	0	0.000369056	0	0	0	0	0	0	0	0	0.320036	0	6.24945	0	0	0	0.0402205	0	2.56717	0	0	0	1.57074	2.35928	1.03094	0
	201196	0	0	0	0	0	0	13.8806	0	0	0	1.01618	0	0	0	0	0	0	0.00153674	0	0	0	0	0	0.00602741	0	0	0	0	0	0	0	0	0	0	2.58201	0	0	0	0	0	0.0153775	0	0	0	3.70387	3.10248	2.57116	0
	201200	0.707661	0	0	0	0	0	15.6421	0	0	0	0.189886	0	0	0	0	0	0	0.000665993	0	0	0	0	0	0.00141337	0	0	0	0	0	0	0	0	0	0	4.08452	0	0	0	0	0	0.0111198	0	0	0	2.88401	4.04389	2.42138	0
	201201	0	0	0	0	0	0	15.3035	0	0	0	1.36475	0	0	0	0	0	0	0.00370915	0	0	0	0	0	0.00137046	0	0	0	0	0	0	0	0	0	0	2.88419	0	0	0	0	0	0.00311031	0	0	0	1.74073	3.19252	1.83537	0
	201203	0	0	0	0	0	0	14.1984	0	0	0	0.660037	0	0	0	0	0	0	0	0	0	0	0	0	0.00317404	0	0	0	0	0	0	0	0	0	0	3.36605	1.348	0	0	0	0	0.00613899	0	0	0	2.48231	3.33203	1.88537	0
	201204	0	0	0	0	0	0	12.1318	0	0	0	0.624174	0	0	0	0	0	0	0.000463665	0	0	0	0	0.000132051	0.00221365	0	0	0	0	0	0	0	0	0	0	5.01482	0	0	0	0.0515296	0	0.00787872	0	0	0	2.64259	3.04558	2.42697	0
	201206	0	0	0	0	0	0	11.1156	0	0	0	1.23917	0	0	0	0	0	0	0.000481136	0	0	0.0328835	0	0	0.00459487	0	0	0	0	0	0	0	0	0	0	2.94448	0	0	0	0.013069	0	0.0129109	0	0	0	2.36194	3.29246	2.30114	0
	201207	0	0	0	0	0	0	12.6218	0	0	0.489632	0.29054	0	0	0	0	0	0	0	0	0	0	0	0	0.00300675	0	0	0	0	0	0	0	0	0	0.000300691	2.61673	0	0	0	0.0406092	0	0.0369073	0	0.000502355	0	2.33613	3.15075	2.70714	0
	201208	0	0	0	0	0	0	13.3682	0	0	0	1.0267	0	0	0	0	0	0	0.000242263	0	0	0	0	0	0.00198311	0	0	0	0	0	0	0	0	0	0	4.09037	0	0	0	0	0	0.0137603	0	0	0	2.45332	2.18186	2.99377	0
	201209	0	0	0	0	0	0	15.1315	0	0	0	1.15071	0	0	0	0	0	0	0.000714018	0	0	0	0	0	0.00487047	0	0	0	0	0	0.000135293	0	0	0	0	3.61695	0	0	0	0.112111	0	0.017137	0	0	0	2.96307	3.58936	2.2036	0.182624
	201210	0	0	0	0	0	0	17.1371	0	0	0	0.929142	0	0	0	0	0	0	0	0	0	0	0	0	0.00126175	0	0	0	0	0	0	0	0	0	0	4.48933	0	0	0	0	0	0.00527382	0	0	0	2.23107	3.80526	1.63594	0
	201211	0	0	0	0	0	0	18.068	0	0	0	1.59977	0	0	0	0	0	0	0.000992372	0	0	0	0	0	0.00191808	0	0	0	0	0	0	0	0	0	0	4.58478	0.000253086	0	0	0	0	0.221926	0	0	0	2.28217	3.12404	2.03743	0
	201212	0	0	0	0	0	0	14.0261	0	0	0	0.329048	0	0	0	0	0	0	0	0	0	0	0	0	0.000665264	0	0	0	0	0	0	0	0	0	0	1.91743	0	0	0	0	0	0.0113409	0	0	0	2.73469	3.58272	2.3095	0
	201213	0	0	0	0	0	0	14.434	0	0	0	0.55177	0	0	0	0	0	0	0	0	0	0	0	0	0.00285811	0	0	0	0	0	0	0	0	0	0	4.50123	0	0	0	0	0	0.0396634	0	0	0	2.24673	3.05181	2.07766	0
	201214	0	0	0	0	0	0	10.7999	0	0	0	0.513532	0	0	0	0	0	0	0.00164345	0	0	0	0	0	0.00138795	0	0	0	0	0	0	0	0	0	0	2.86344	0	0	0	0.0258442	0	0.01281	0	0	0	2.52348	4.39692	2.65115	0
	201215	0	0	0	0	0	0	10.4141	0	0	0	0.275325	0	0	0	0	0	0	0.00114787	0	0	0	0	0	0.00195742	0	0	0	0	0	0	0	0.00209241	0	0	1.90687	0	0	0	0	0	0.00295178	0	0	0	8.91985	2.59047	1.1811	0
	201216	0	0	0	0	0	0	18.1602	0	0	0	0.189841	0	0	0	0	0	0	0.000223923	0	0	0	0	0	0.00458215	0	0	0	0	0	0	0.000158552	0	0	0	3.66155	0	0	0	0	0	0.0131185	0	0	0	2.22657	3.82892	2.24789	0
	201217	0	0	0	0	0	0	15.9577	0	0	0	2.34972	0	0	0	0	0	0	0.00162268	0	0	0	0	0	0.00221379	0	0	0	0	0	0	0	0	0	0	2.75723	0	0	0	0	0	0.0160693	0	0	0	2.79315	5.13159	3.22934	0
	201218	0	0	0	0	0	0	2.03992	0	0	0	0.0617476	0	0	0	0	0	0	0	0	0	0	0	0	0.000121701	0	0	0	0	0	0	0	0	0	0	0.318483	0	0	0	0.0086067	0	0.00394899	0	0	0	0.358727	0.354659	0.235264	0
	201219	0	0	0	0	0	0	14.7493	0	0	0	1.98082	0	0	0	0	0	0	0.000214139	0	0	0	0	0	0.000876443	0	0	0.00145683	0	0	0	0	0	0	0	1.41795	0	0	0	0	0	0.00469297	0	0	0	3.93028	6.22832	1.29858	0
	201221	0	0	0	0	0	0	5.2782	0	0	0	0.0610133	0	0	0	0	0	0	0	0	0	0	0	0	0.00124198	0	0	0	0	0	0	0	0	0	0	1.44483	0	0	0	0	0	0.00152681	0	0	0	1.32559	1.71652	0.988318	0
	201222	0	0	0	0	0	0	5.67091	0	0	0	0.490991	0	0	0	0	0	0	0	0	0	0	0	0	0.00207111	0	0	0	0	0	0	0	0.00020627	0	5.51912	1.71844	0.00121197	0	0	0.0236377	0	0.00478219	0	35.664	0	1.15645	1.78933	0.973015	0.0356527
	201223	0	0	0	0	0	0	13.433	0	0	0	1.8974	0	0	0	0	0	0	0	0	6.16401	0	0	0	0.000781266	0	0	0	0	0	0	0	0	0	0.000301312	1.90803	0	0	0	0	0	0.00482968	0	0.00327247	0	1.92007	15.4061	1.8994	0.0755392
	201224	0	0	0	0	0	0	1.53231	0	0	0	0.0292682	0	0	0	0	0	0	0	0	0.016407	0	0	0	0	0	0	0	0	0	0	0	0	0	0	0.650666	0	0	0	0	0	0.00233658	0	0	0	0.395035	0.409241	0.239924	0
	201225	0	0	0.217218	0	0	0	13.4975	0	0	0	0.262228	0.108289	0	0	0.00272575	0	0	0.00120995	0	6.52174	0	0	0	0.000990454	0	0.000185793	0	0	0	0	0	0	0	0	4.32413	0	0	0	0	0	0.000865798	0	0	0	2.67765	2.12679	2.2233	0
	201229	0	0	0	0	0	0	11.9576	0	0	0	1.133	0	0	0	0	0	0	0.000967951	0	2.02822	0	0.000296804	0	0.00044023	0	0	0	0	0	0	0	0	0	0	4.59581	0	0	0	0	0	0.0217538	0	0	0	2.06885	1.816	2.34662	0
[truncated: 805 more columns]

## Sheet: Figure S2 a-b
Figure S2 a-b	Order	Sample	value
	Petitvirales	10203	72.2288
	unclassified_Caudoviricetes_order	10203	13.5872
	Cirlivirales	10203	8.41493
	Crassvirales	10203	1.88048
	Others	10203	3.88855
	Petitvirales	10204	41.8975
	unclassified_Caudoviricetes_order	10204	28.0559
	Cirlivirales	10204	20.203
	Crassvirales	10204	2.33109
	Others	10204	7.51246
	Petitvirales	10205	37.1544
	unclassified_Caudoviricetes_order	10205	37.2922
	Cirlivirales	10205	11.9726
	Crassvirales	10205	3.39959
	Others	10205	10.1811
	Petitvirales	10206	37.3539
	unclassified_Caudoviricetes_order	10206	32.3477
	Cirlivirales	10206	14.6041
	Crassvirales	10206	3.60162
	Others	10206	12.0927
	Petitvirales	10207	30.8315
	unclassified_Caudoviricetes_order	10207	38.8637
	Cirlivirales	10207	15.3501
	Crassvirales	10207	3.56453
	Others	10207	11.3903
	Petitvirales	10208	34.478
	unclassified_Caudoviricetes_order	10208	33.8818
	Cirlivirales	10208	19.7211
	Crassvirales	10208	2.70494
	Others	10208	9.21414
	Petitvirales	10209	37.5008
	unclassified_Caudoviricetes_order	10209	32.2074
	Cirlivirales	10209	17.1863
	Crassvirales	10209	3.67582
	Others	10209	9.42956
	Petitvirales	10211	43.853
	unclassified_Caudoviricetes_order	10211	29.9985
	Cirlivirales	10211	14.2887
	Crassvirales	10211	3.41777
	Others	10211	8.44199
	Petitvirales	10213	30.7578
	unclassified_Caudoviricetes_order	10213	28.8592
	Cirlivirales	10213	29.6634
	Crassvirales	10213	1.64886
	Others	10213	9.07066
	Petitvirales	10214	30.8582
	unclassified_Caudoviricetes_order	10214	33.1634
	Cirlivirales	10214	24.4574
	Crassvirales	10214	2.5152
	Others	10214	9.00573
	Petitvirales	10216	58.6283
	unclassified_Caudoviricetes_order	10216	5.55137
	Cirlivirales	10216	4.07177
	Crassvirales	10216	30.1542
	Others	10216	1.59433
	Petitvirales	10217	32.3481
	unclassified_Caudoviricetes_order	10217	33.5909
	Cirlivirales	10217	22.4528
	Crassvirales	10217	2.88636
	Others	10217	8.72186
	Petitvirales	10219	32.3459
	unclassified_Caudoviricetes_order	10219	30.9429
	Cirlivirales	10219	26.0573
	Crassvirales	10219	2.62354
	Others	10219	8.03035
	Petitvirales	10221	31.7746
	unclassified_Caudoviricetes_order	10221	31.1965
	Cirlivirales	10221	25.5699
	Crassvirales	10221	2.91086
	Others	10221	8.54822
	Petitvirales	10222	32.2004
	unclassified_Caudoviricetes_order	10222	34.1514
	Cirlivirales	10222	20.6408
	Crassvirales	10222	3.62604
	Others	10222	9.38139
	Petitvirales	10223	54.85
	unclassified_Caudoviricetes_order	10223	22.9748
	Cirlivirales	10223	13.9623
	Crassvirales	10223	2.12301
	Others	10223	6.08978
	Petitvirales	10224	33.427
	unclassified_Caudoviricetes_order	10224	33.5735
	Cirlivirales	10224	19.6713
	Crassvirales	10224	2.89142
	Others	10224	10.4368
	Petitvirales	10225	35.2283
	unclassified_Caudoviricetes_order	10225	31.8009
	Cirlivirales	10225	19.2768
	Crassvirales	10225	3.45181
	Others	10225	10.2422
	Petitvirales	10226	33.3075
	unclassified_Caudoviricetes_order	10226	34.3638
	Cirlivirales	10226	20.7264
	Crassvirales	10226	2.76109
	Others	10226	8.84125
	Petitvirales	10227	31.7273
	unclassified_Caudoviricetes_order	10227	35.0311
	Cirlivirales	10227	20.0022
	Crassvirales	10227	4.23358
	Others	10227	9.00572
	Petitvirales	10228	32.3163
	unclassified_Caudoviricetes_order	10228	36.3494
	Cirlivirales	10228	19.2749
	Crassvirales	10228	3.37483
	Others	10228	8.68462
	Petitvirales	10229	41.699
	unclassified_Caudoviricetes_order	10229	29.3449
	Cirlivirales	10229	17.3413
	Crassvirales	10229	2.84583
	Others	10229	8.76897
	Petitvirales	10231	31.6831
	unclassified_Caudoviricetes_order	10231	34.2322
	Cirlivirales	10231	18.5738
	Crassvirales	10231	3.14149
	Others	10231	12.3694
	Petitvirales	10232	35.7755
	unclassified_Caudoviricetes_order	10232	32.7679
	Cirlivirales	10232	18.6802
	Crassvirales	10232	3.347
	Others	10232	9.42942
	Petitvirales	10233	29.7462
	unclassified_Caudoviricetes_order	10233	36.436
	Cirlivirales	10233	20.557
	Crassvirales	10233	2.85767
	Others	10233	10.4031
	Petitvirales	10234	32.4369
	unclassified_Caudoviricetes_order	10234	31.6803
	Cirlivirales	10234	21.326
	Crassvirales	10234	3.28853
	Others	10234	11.2683
	Petitvirales	10235	33.1927
	unclassified_Caudoviricetes_order	10235	35.5113
	Cirlivirales	10235	17.51
	Crassvirales	10235	3.72115
	Others	10235	10.0648
	Petitvirales	10236	18.813
	unclassified_Caudoviricetes_order	10236	65.2729
	Cirlivirales	10236	9.46499
	Crassvirales	10236	1.77467
	Others	10236	4.67438
	Petitvirales	10237	32.5427
	unclassified_Caudoviricetes_order	10237	34.6076
	Cirlivirales	10237	19.0172
	Crassvirales	10237	3.59758
	Others	10237	10.2349
	Petitvirales	10238	33.4219
	unclassified_Caudoviricetes_order	10238	34.191
	Cirlivirales	10238	18.5543
	Crassvirales	10238	3.17144
	Others	10238	10.6613
	Petitvirales	10241	60.511
	unclassified_Caudoviricetes_order	10241	20.4533
	Cirlivirales	10241	3.74006
	Crassvirales	10241	2.44621
	Others	10241	12.8495
	Petitvirales	10242	34.0483
	unclassified_Caudoviricetes_order	10242	26.0353
	Cirlivirales	10242	24.3998
	Crassvirales	10242	3.3829
	Others	10242	12.1337
	Petitvirales	10244	32.4944
	unclassified_Caudoviricetes_order	10244	33.7726
	Cirlivirales	10244	14.9416
	Crassvirales	10244	3.15052
	Others	10244	15.6409
	Petitvirales	10245	51.9686
	unclassified_Caudoviricetes_order	10245	27.4661
	Cirlivirales	10245	9.55232
	Crassvirales	10245	2.58348
	Others	10245	8.42956
	Petitvirales	10246	35.066
	unclassified_Caudoviricetes_order	10246	27.2221
	Cirlivirales	10246	23.1476
	Crassvirales	10246	3.7273
	Others	10246	10.837
	Petitvirales	10248	32.013
	unclassified_Caudoviricetes_order	10248	33.6936
	Cirlivirales	10248	21.0512
	Crassvirales	10248	3.80327
	Others	10248	9.43895
	Petitvirales	10249	44.089
	unclassified_Caudoviricetes_order	10249	31.752
	Cirlivirales	10249	11.4618
	Crassvirales	10249	2.78002
	Others	10249	9.91723
	Petitvirales	10250	29.642
	unclassified_Caudoviricetes_order	10250	34.2415
	Cirlivirales	10250	21.911
	Crassvirales	10250	3.49315
	Others	10250	10.7123
	Petitvirales	10252	33.659
	unclassified_Caudoviricetes_order	10252	35.0524
	Cirlivirales	10252	15.8209
	Crassvirales	10252	4.31184
	Others	10252	11.1559
	Petitvirales	10253	29.2071
	unclassified_Caudoviricetes_order	10253	35.052
	Cirlivirales	10253	21.1359
	Crassvirales	10253	3.10523
	Others	10253	11.4997
	Petitvirales	10254	38.2643
	unclassified_Caudoviricetes_order	10254	30.4935
	Cirlivirales	10254	18.4514
	Crassvirales	10254	3.6104
	Others	10254	9.18037
	Petitvirales	10255	55.8676
	unclassified_Caudoviricetes_order	10255	22.7943
	Cirlivirales	10255	12.3216
	Crassvirales	10255	1.8272
	Others	10255	7.18929
	Petitvirales	10256	29.4742
	unclassified_Caudoviricetes_order	10256	37.6708
	Cirlivirales	10256	16.9516
	Crassvirales	10256	3.14891
	Others	10256	12.7545
	Petitvirales	10257	34.7301
	unclassified_Caudoviricetes_order	10257	32.6968
	Cirlivirales	10257	17.6266
	Crassvirales	10257	4.33853
	Others	10257	10.6079
	Petitvirales	10259	23.1585
	unclassified_Caudoviricetes_order	10259	31.0358
	Cirlivirales	10259	31.6873
	Crassvirales	10259	3.38235
	Others	10259	10.736
	Petitvirales	10260	84.2568
	unclassified_Caudoviricetes_order	10260	13.868
	Cirlivirales	10260	0.638724
	Crassvirales	10260	0.07083
	Others	10260	1.16563
	Petitvirales	10261	63.0346
	unclassified_Caudoviricetes_order	10261	28.0865
	Cirlivirales	10261	1.32392
	Crassvirales	10261	0.0857063
	Others	10261	7.46932
	Petitvirales	10262	29.6959
	unclassified_Caudoviricetes_order	10262	28.4668
	Cirlivirales	10262	32.1964
	Crassvirales	10262	2.07711
	Others	10262	7.56378
	Petitvirales	10263	22.0828
	unclassified_Caudoviricetes_order	10263	56.7955
	Cirlivirales	10263	8.91661
	Crassvirales	10263	2.12403
	Others	10263	10.0811
	Petitvirales	10264	99.0263
	unclassified_Caudoviricetes_order	10264	0.717257
	Cirlivirales	10264	0.0504973
	Crassvirales	10264	0.006042
	Others	10264	0.199952
	Petitvirales	10265	30.7665
	unclassified_Caudoviricetes_order	10265	37.9213
	Cirlivirales	10265	18.6372
	Crassvirales	10265	2.32394
	Others	10265	10.3511
	Petitvirales	10101	34.351
	unclassified_Caudoviricetes_order	10101	34.9242
	Cirlivirales	10101	17.1277
	Crassvirales	10101	3.9541
	Others	10101	9.64293
	Petitvirales	10102	36.6555
	unclassified_Caudoviricetes_order	10102	31.7957
	Cirlivirales	10102	21.3442
	Crassvirales	10102	2.81935
	Others	10102	7.38526
	Petitvirales	10103	85.9014
	unclassified_Caudoviricetes_order	10103	1.81991
	Cirlivirales	10103	1.7571
	Crassvirales	10103	1.26053
	Others	10103	9.26105
	Petitvirales	10104	10.8841
	unclassified_Caudoviricetes_order	10104	10.9997
	Cirlivirales	10104	20.3841
	Crassvirales	10104	0.480091
	Others	10104	57.2521
	Petitvirales	10105	68.3013
	unclassified_Caudoviricetes_order	10105	15.7632
	Cirlivirales	10105	6.36298
	Crassvirales	10105	1.22163
	Others	10105	8.35097
	Petitvirales	10106	32.0541
	unclassified_Caudoviricetes_order	10106	35.0302
	Cirlivirales	10106	20.0241
	Crassvirales	10106	3.43799
	Others	10106	9.45352
	Petitvirales	10107	36.6949
	unclassified_Caudoviricetes_order	10107	35.6482
	Cirlivirales	10107	12.3425
	Crassvirales	10107	4.28503
	Others	10107	11.0294
	Petitvirales	10108	29.592
	unclassified_Caudoviricetes_order	10108	42.6564
	Cirlivirales	10108	14.2092
	Crassvirales	10108	3.23946
	Others	10108	10.3029
	Petitvirales	10109	33.4231
	unclassified_Caudoviricetes_order	10109	33.7721
	Cirlivirales	10109	19.953
	Crassvirales	10109	3.54948
	Others	10109	9.30229
	Petitvirales	10110	35.4288
	unclassified_Caudoviricetes_order	10110	33.9949
	Cirlivirales	10110	16.4791
	Crassvirales	10110	4.23865
	Others	10110	9.85857
	Petitvirales	10111	39.4111
	unclassified_Caudoviricetes_order	10111	30.8503
	Cirlivirales	10111	17.8193
	Crassvirales	10111	3.55348
	Others	10111	8.36579
	Petitvirales	10112	36.5405
	unclassified_Caudoviricetes_order	10112	33.1898
	Cirlivirales	10112	17.222
	Crassvirales	10112	3.33249
	Others	10112	9.7152
	Petitvirales	10113	36.4016
	unclassified_Caudoviricetes_order	10113	32.6487
	Cirlivirales	10113	16.6864
	Crassvirales	10113	4.26376
	Others	10113	9.99953
	Petitvirales	10114	31.4658
	unclassified_Caudoviricetes_order	10114	35.866
	Cirlivirales	10114	20.0281
	Crassvirales	10114	3.25013
	Others	10114	9.38996
	Petitvirales	10115	34.9948
	unclassified_Caudoviricetes_order	10115	31.9595
	Cirlivirales	10115	18.9567
	Crassvirales	10115	4.33529
	Others	10115	9.75371
	Petitvirales	10116	30.9378
	unclassified_Caudoviricetes_order	10116	33.771
	Cirlivirales	10116	21.9159
	Crassvirales	10116	3.72854
	Others	10116	9.64676
	Petitvirales	10117	39.4126
	unclassified_Caudoviricetes_order	10117	29.4076
	Cirlivirales	10117	16.6461
	Crassvirales	10117	4.90188
	Others	10117	9.63185
	Petitvirales	10118	30.4051
	unclassified_Caudoviricetes_order	10118	33.8465
	Cirlivirales	10118	19.2893
	Crassvirales	10118	2.70828
	Others	10118	13.7508
	Petitvirales	10119	36.4445
	unclassified_Caudoviricetes_order	10119	33.3907
	Cirlivirales	10119	17.2425
	Crassvirales	10119	3.10043
	Others	10119	9.8219
	Petitvirales	10120	35.0283
	unclassified_Caudoviricetes_order	10120	33.9314
	Cirlivirales	10120	19.4647
	Crassvirales	10120	3.48025
	Others	10120	8.09538
	Petitvirales	10121	31.7169
	unclassified_Caudoviricetes_order	10121	33.6142
	Cirlivirales	10121	18.9291
	Crassvirales	10121	3.7142
	Others	10121	12.0256
	Petitvirales	10122	36.8224
	unclassified_Caudoviricetes_order	10122	35.4217
	Cirlivirales	10122	15.9618
	Crassvirales	10122	2.78758
	Others	10122	9.00659
	Petitvirales	10123	35.4976
	unclassified_Caudoviricetes_order	10123	32.3911
	Cirlivirales	10123	17.9086
	Crassvirales	10123	3.24481
	Others	10123	10.9579
	Petitvirales	10124	33.6654
	unclassified_Caudoviricetes_order	10124	32.3215
	Cirlivirales	10124	18.2085
	Crassvirales	10124	4.33414
	Others	10124	11.4705
	Petitvirales	10125	33.4715
	unclassified_Caudoviricetes_order	10125	31.5578
	Cirlivirales	10125	19.9676
	Crassvirales	10125	3.95449
	Others	10125	11.0485
	Petitvirales	10126	78.5123
	unclassified_Caudoviricetes_order	10126	9.55843
	Cirlivirales	10126	4.46025
	Crassvirales	10126	1.11625
	Others	10126	6.35276
	Petitvirales	10127	33.7095
	unclassified_Caudoviricetes_order	10127	30.1894
	Cirlivirales	10127	19.1867
	Crassvirales	10127	3.71616
	Others	10127	13.1982
	Petitvirales	10128	31.733
	unclassified_Caudoviricetes_order	10128	31.8315
	Cirlivirales	10128	22.8729
	Crassvirales	10128	3.54166
	Others	10128	10.021
	Petitvirales	10129	47.8336
	unclassified_Caudoviricetes_order	10129	24.4426
	Cirlivirales	10129	15.7834
	Crassvirales	10129	4.41797
	Others	10129	7.52243
	Petitvirales	10130	38.2218
	unclassified_Caudoviricetes_order	10130	29.3607
	Cirlivirales	10130	19.5692
	Crassvirales	10130	3.90123
	Others	10130	8.94705
	Petitvirales	10131	35.6867
	unclassified_Caudoviricetes_order	10131	27.973
	Cirlivirales	10131	24.4687
	Crassvirales	10131	3.11352
	Others	10131	8.75814
	Petitvirales	10132	33.3923
	unclassified_Caudoviricetes_order	10132	31.9547
	Cirlivirales	10132	20.2015
	Crassvirales	10132	3.75551
	Others	10132	10.696
	Petitvirales	10133	58.8724
	unclassified_Caudoviricetes_order	10133	17.8422
	Cirlivirales	10133	12.8669
	Crassvirales	10133	3.65803
	Others	10133	6.76056
	Petitvirales	10134	40.126
	unclassified_Caudoviricetes_order	10134	26.1179
	Cirlivirales	10134	21.9949
	Crassvirales	10134	2.87861
	Others	10134	8.88262
	Petitvirales	10135	65.6207
	unclassified_Caudoviricetes_order	10135	16.954
	Cirlivirales	10135	10.709
	Crassvirales	10135	2.1092
	Others	10135	4.6072
	Petitvirales	10136	35.3
	unclassified_Caudoviricetes_order	10136	29.0582
	Cirlivirales	10136	22.6441
	Crassvirales	10136	3.43649
	Others	10136	9.56118
	Petitvirales	10137	61.5701
	unclassified_Caudoviricetes_order	10137	17.8501
	Cirlivirales	10137	14.1756
	Crassvirales	10137	1.80396
	Others	10137	4.60019
	Petitvirales	10138	35.9692
	unclassified_Caudoviricetes_order	10138	30.1197
	Cirlivirales	10138	19.9327
	Crassvirales	10138	3.99144
	Others	10138	9.98701
	Petitvirales	10139	34.5624
	unclassified_Caudoviricetes_order	10139	24.1132
	Cirlivirales	10139	18.3522
	Crassvirales	10139	14.4795
	Others	10139	8.49267
	Petitvirales	10140	31.8065
	unclassified_Caudoviricetes_order	10140	34.8862
	Cirlivirales	10140	20.1251
	Crassvirales	10140	2.25319
	Others	10140	10.929
	Petitvirales	10141	34.4763
	unclassified_Caudoviricetes_order	10141	30.7815
	Cirlivirales	10141	21.9436
	Crassvirales	10141	2.84256
	Others	10141	9.95595
	Petitvirales	10142	32.4271
	unclassified_Caudoviricetes_order	10142	28.9838
	Cirlivirales	10142	24.6338
	Crassvirales	10142	2.59766
	Others	10142	11.3576
	Petitvirales	10143	47.0108
	unclassified_Caudoviricetes_order	10143	23.5177
	Cirlivirales	10143	18.1972
	Crassvirales	10143	4.29286
	Others	10143	6.98147
	Petitvirales	10144	34.6373
	unclassified_Caudoviricetes_order	10144	29.0233
	Cirlivirales	10144	21.9487
	Crassvirales	10144	3.69942
	Others	10144	10.6913
	Petitvirales	10145	60.3798
	unclassified_Caudoviricetes_order	10145	17.895
	Cirlivirales	10145	14.1467
	Crassvirales	10145	1.95231
	Others	10145	5.62621
	Petitvirales	10146	51.9589
	unclassified_Caudoviricetes_order	10146	23.1027
	Cirlivirales	10146	16.8947
	Crassvirales	10146	1.83335
	Others	10146	6.21033
	Petitvirales	10147	35.1446
	unclassified_Caudoviricetes_order	10147	29.5541
	Cirlivirales	10147	21.815
	Crassvirales	10147	3.04846
	Others	10147	10.4379
	Petitvirales	10148	91.5608
	unclassified_Caudoviricetes_order	10148	3.84309
	Cirlivirales	10148	2.70767
	Crassvirales	10148	0.814833
	Others	10148	1.07363
	Petitvirales	10149	76.5927
	unclassified_Caudoviricetes_order	10149	13.2972
	Cirlivirales	10149	5.62711
	Crassvirales	10149	1.09342
	Others	10149	3.38957
	Petitvirales	10150	31.4942
	unclassified_Caudoviricetes_order	10150	33.78
	Cirlivirales	10150	20.1994
	Crassvirales	10150	4.58065
	Others	10150	9.94576
	Petitvirales	10151	40.6068
	unclassified_Caudoviricetes_order	10151	28.9381
	Cirlivirales	10151	18.319
	Crassvirales	10151	3.36384
	Others	10151	8.77222
	Petitvirales	YN_02005	37.7018
	unclassified_Caudoviricetes_order	YN_02005	39.8718
	Cirlivirales	YN_02005	7.56437
	Crassvirales	YN_02005	4.09261
	Others	YN_02005	10.7694
	Petitvirales	YN_02007	36.7036
	unclassified_Caudoviricetes_order	YN_02007	33.6222
	Cirlivirales	YN_02007	15.035
	Crassvirales	YN_02007	3.66615
	Others	YN_02007	10.973
	Petitvirales	YN_02013	27.4584
	unclassified_Caudoviricetes_order	YN_02013	35.9947
	Cirlivirales	YN_02013	18.4732
	Crassvirales	YN_02013	3.74257
	Others	YN_02013	14.3311
	Petitvirales	YN_02017	97.9154
	unclassified_Caudoviricetes_order	YN_02017	1.10838
	Cirlivirales	YN_02017	0.412459
	Crassvirales	YN_02017	0.239695
	Others	YN_02017	0.324045
	Petitvirales	YN_02024	43.3315
	unclassified_Caudoviricetes_order	YN_02024	35.7304
	Cirlivirales	YN_02024	7.73256
	Crassvirales	YN_02024	4.02143
	Others	YN_02024	9.18409
	Petitvirales	YN_02032	39.7293
	unclassified_Caudoviricetes_order	YN_02032	33.7058
	Cirlivirales	YN_02032	13.2336
	Crassvirales	YN_02032	3.96758
	Others	YN_02032	9.36381
	Petitvirales	YN_02039	35.2881
	unclassified_Caudoviricetes_order	YN_02039	34.4966
	Cirlivirales	YN_02039	16.2527
	Crassvirales	YN_02039	4.04577
	Others	YN_02039	9.91684
	Petitvirales	YN_02040	36.4525
	unclassified_Caudoviricetes_order	YN_02040	32.8302
	Cirlivirales	YN_02040	16.9239
	Crassvirales	YN_02040	4.26985
	Others	YN_02040	9.52359
	Petitvirales	YN_02044	34.3676
	unclassified_Caudoviricetes_order	YN_02044	35.1759
	Cirlivirales	YN_02044	13.3791
	Crassvirales	YN_02044	3.89805
	Others	YN_02044	13.1794
	Petitvirales	YN_02054	35.4909
	unclassified_Caudoviricetes_order	YN_02054	34.0858
	Cirlivirales	YN_02054	15.1709
	Crassvirales	YN_02054	4.57552
	Others	YN_02054	10.6769
	Petitvirales	YN_02057	54.2193
	unclassified_Caudoviricetes_order	YN_02057	25.8402
	Cirlivirales	YN_02057	10.9093
	Crassvirales	YN_02057	2.31769
	Others	YN_02057	6.71344
	Petitvirales	YN_02062	34.4322
	unclassified_Caudoviricetes_order	YN_02062	32.302
	Cirlivirales	YN_02062	18.4198
	Crassvirales	YN_02062	3.98803
	Others	YN_02062	10.858
	Petitvirales	YN_02068	32.9935
	unclassified_Caudoviricetes_order	YN_02068	34.3459
	Cirlivirales	YN_02068	18.3549
	Crassvirales	YN_02068	3.53853
	Others	YN_02068	10.7671
	Petitvirales	YN_02070	34.5488
	unclassified_Caudoviricetes_order	YN_02070	31.3955
	Cirlivirales	YN_02070	19.0116
	Crassvirales	YN_02070	4.07639
	Others	YN_02070	10.9678
	Petitvirales	YN_02074	31.4989
	unclassified_Caudoviricetes_order	YN_02074	33.7014
	Cirlivirales	YN_02074	19.5047
	Crassvirales	YN_02074	3.92843
	Others	YN_02074	11.3666
	Petitvirales	YN_02076	32.7028
	unclassified_Caudoviricetes_order	YN_02076	35.7958
	Cirlivirales	YN_02076	17.5922
	Crassvirales	YN_02076	4.22857
	Others	YN_02076	9.68058
	Petitvirales	YN_02077	34.3587
	unclassified_Caudoviricetes_order	YN_02077	32.7056
	Cirlivirales	YN_02077	18.4943
	Crassvirales	YN_02077	3.86808
	Others	YN_02077	10.5733
	Petitvirales	YN_02081	34.8445
	unclassified_Caudoviricetes_order	YN_02081	30.6211
	Cirlivirales	YN_02081	18.6832
	Crassvirales	YN_02081	5.19316
	Others	YN_02081	10.6579
	Petitvirales	YN_02082	21.0876
	unclassified_Caudoviricetes_order	YN_02082	39.314
	Cirlivirales	YN_02082	24.433
	Crassvirales	YN_02082	5.97678
	Others	YN_02082	9.18861
	Petitvirales	YN_02083	33.676
	unclassified_Caudoviricetes_order	YN_02083	31.2592
	Cirlivirales	YN_02083	19.2119
	Crassvirales	YN_02083	4.44995
	Others	YN_02083	11.403
	Petitvirales	YN_02084	28.3306
	unclassified_Caudoviricetes_order	YN_02084	30.2023
	Cirlivirales	YN_02084	14.1409
	Crassvirales	YN_02084	3.9346
	Others	YN_02084	23.3915
	Petitvirales	YN_02087	36.7848
	unclassified_Caudoviricetes_order	YN_02087	33.2541
	Cirlivirales	YN_02087	14.771
	Crassvirales	YN_02087	4.6536
	Others	YN_02087	10.5364
	Petitvirales	YN_02088	31.0673
	unclassified_Caudoviricetes_order	YN_02088	32.2221
	Cirlivirales	YN_02088	20.1897
	Crassvirales	YN_02088	4.28434
	Others	YN_02088	12.2366
	Petitvirales	YN_02096	47.5114
	unclassified_Caudoviricetes_order	YN_02096	25.3253
	Cirlivirales	YN_02096	15.8657
	Crassvirales	YN_02096	3.0728
	Others	YN_02096	8.22485
	Petitvirales	YN_02098	37.5004
	unclassified_Caudoviricetes_order	YN_02098	29.2404
	Cirlivirales	YN_02098	20.5476
	Crassvirales	YN_02098	3.20399
	Others	YN_02098	9.50752
	Petitvirales	YN_02102	2.01697
	unclassified_Caudoviricetes_order	YN_02102	1.94171
	Cirlivirales	YN_02102	1.56296
	Crassvirales	YN_02102	0.239666
	Others	YN_02102	94.2387
	Petitvirales	YN_02104	34.2583
	unclassified_Caudoviricetes_order	YN_02104	29.1294
	Cirlivirales	YN_02104	21.6028
	Crassvirales	YN_02104	4.52497
	Others	YN_02104	10.4846
	Petitvirales	YN_02106	32.2055
	unclassified_Caudoviricetes_order	YN_02106	30.7211
	Cirlivirales	YN_02106	22.176
	Crassvirales	YN_02106	3.5608
	Others	YN_02106	11.3366
	Petitvirales	YN_02107	22.8208
	unclassified_Caudoviricetes_order	YN_02107	53.3962
	Cirlivirales	YN_02107	13.2528
	Crassvirales	YN_02107	2.80016
	Others	YN_02107	7.73007
	Petitvirales	YN_02111	30.9538
	unclassified_Caudoviricetes_order	YN_02111	32.4034
	Cirlivirales	YN_02111	17.2419
	Crassvirales	YN_02111	3.55766
	Others	YN_02111	15.8433
	Petitvirales	YN_02112	38.1682
	unclassified_Caudoviricetes_order	YN_02112	21.679
	Cirlivirales	YN_02112	16.9974
	Crassvirales	YN_02112	2.9521
	Others	YN_02112	20.2033
	Petitvirales	YN_02116	30.1108
	unclassified_Caudoviricetes_order	YN_02116	25.9218
	Cirlivirales	YN_02116	15.4898
	Crassvirales	YN_02116	3.45812
	Others	YN_02116	25.0194
	Petitvirales	YN_02117	19.1008
	unclassified_Caudoviricetes_order	YN_02117	18.5631
	Cirlivirales	YN_02117	6.97027
	Crassvirales	YN_02117	2.38727
	Others	YN_02117	52.9785
	Petitvirales	YN_02121	21.5417
	unclassified_Caudoviricetes_order	YN_02121	19.8136
	Cirlivirales	YN_02121	14.3276
	Crassvirales	YN_02121	2.26787
	Others	YN_02121	42.0492
	Petitvirales	YN_02122	56.2377
	unclassified_Caudoviricetes_order	YN_02122	14.9884
	Cirlivirales	YN_02122	13.1513
	Crassvirales	YN_02122	1.64167
	Others	YN_02122	13.9808
	Petitvirales	YN_02124	34.7
	unclassified_Caudoviricetes_order	YN_02124	29.517
	Cirlivirales	YN_02124	21.6437
	Crassvirales	YN_02124	3.98305
	Others	YN_02124	10.1562
	Petitvirales	YN_02125	15.0621
	unclassified_Caudoviricetes_order	YN_02125	16.1356
	Cirlivirales	YN_02125	14.6674
	Crassvirales	YN_02125	2.11198
	Others	YN_02125	52.0228
	Petitvirales	YN_02126	5.87006
	unclassified_Caudoviricetes_order	YN_02126	4.80446
	Cirlivirales	YN_02126	3.31608
	Crassvirales	YN_02126	0.41053
	Others	YN_02126	85.5989
	Petitvirales	YN_02137	41.9215
	unclassified_Caudoviricetes_order	YN_02137	29.0542
	Cirlivirales	YN_02137	17.6095
	Crassvirales	YN_02137	3.02393
	Others	YN_02137	8.39085
	Petitvirales	YN_02138	33.039
	unclassified_Caudoviricetes_order	YN_02138	31.8937
	Cirlivirales	YN_02138	21.7449
	Crassvirales	YN_02138	3.47621
	Others	YN_02138	9.84624
	Petitvirales	YN_02141	30.701
	unclassified_Caudoviricetes_order	YN_02141	29.5586
	Cirlivirales	YN_02141	22.8425
	Crassvirales	YN_02141	4.14442
	Others	YN_02141	12.7534
	Petitvirales	YN_02143	72.8192
	unclassified_Caudoviricetes_order	YN_02143	12.4843
	Cirlivirales	YN_02143	9.01019
	Crassvirales	YN_02143	1.50651
	Others	YN_02143	4.17973
	Petitvirales	YN_02144	33.0793
	unclassified_Caudoviricetes_order	YN_02144	30.914
	Cirlivirales	YN_02144	21.3741
	Crassvirales	YN_02144	3.7125
	Others	YN_02144	10.9201
	Petitvirales	YN_02164	34.0914
	unclassified_Caudoviricetes_order	YN_02164	31.0642
	Cirlivirales	YN_02164	20.7513
	Crassvirales	YN_02164	3.48153
	Others	YN_02164	10.6115
	Petitvirales	YN_02172	36.4811
	unclassified_Caudoviricetes_order	YN_02172	31.21
	Cirlivirales	YN_02172	17.0453
	Crassvirales	YN_02172	4.29457
	Others	YN_02172	10.969
	Petitvirales	YN_02173	25.0259
	unclassified_Caudoviricetes_order	YN_02173	23.8359
	Cirlivirales	YN_02173	17.4021
	Crassvirales	YN_02173	2.81615
	Others	YN_02173	30.9199
	Petitvirales	YN_02178	42.9976
	unclassified_Caudoviricetes_order	YN_02178	24.2392
	Cirlivirales	YN_02178	19.519
	Crassvirales	YN_02178	3.21218
	Others	YN_02178	10.0319
	Petitvirales	YN_02183	38.1807
	unclassified_Caudoviricetes_order	YN_02183	33.4723
	Cirlivirales	YN_02183	14.174
	Crassvirales	YN_02183	3.81574
	Others	YN_02183	10.3572
	Petitvirales	YN_02184	56.7612
	unclassified_Caudoviricetes_order	YN_02184	20.0837
	Cirlivirales	YN_02184	14.225
	Crassvirales	YN_02184	2.26836
	Others	YN_02184	6.66174
	Petitvirales	YN_02186	35.9494
	unclassified_Caudoviricetes_order	YN_02186	32.2346
	Cirlivirales	YN_02186	17.0571
	Crassvirales	YN_02186	4.1748
	Others	YN_02186	10.5841
	Petitvirales	YN_02189	32.3713
	unclassified_Caudoviricetes_order	YN_02189	29.6527
	Cirlivirales	YN_02189	23.1232
	Crassvirales	YN_02189	3.45664
	Others	YN_02189	11.3962
	Petitvirales	YN_02198	34.5569
	unclassified_Caudoviricetes_order	YN_02198	30.9736
	Cirlivirales	YN_02198	19.7193
	Crassvirales	YN_02198	2.7626
	Others	YN_02198	11.9877
	Petitvirales	YN_01148	31.5985
	unclassified_Caudoviricetes_order	YN_01148	35.1095
	Cirlivirales	YN_01148	20.4579
	Crassvirales	YN_01148	3.25947
	Others	YN_01148	9.57468
	Petitvirales	YN_01149	32.8242
	unclassified_Caudoviricetes_order	YN_01149	34.4035
	Cirlivirales	YN_01149	17.4138
	Crassvirales	YN_01149	3.76076
	Others	YN_01149	11.5977
	Petitvirales	YN_01151	35.0386
	unclassified_Caudoviricetes_order	YN_01151	32.6655
	Cirlivirales	YN_01151	16.266
	Crassvirales	YN_01151	3.95469
	Others	YN_01151	12.0752
	Petitvirales	YN_01155	35.0896
	unclassified_Caudoviricetes_order	YN_01155	32.1416
	Cirlivirales	YN_01155	19.1877
	Crassvirales	YN_01155	3.58302
	Others	YN_01155	9.99814
	Petitvirales	YN_01156	35.8481
	unclassified_Caudoviricetes_order	YN_01156	29.1075
	Cirlivirales	YN_01156	22.7466
	Crassvirales	YN_01156	2.83561
	Others	YN_01156	9.46217
	Petitvirales	YN_01157	32.4297
	unclassified_Caudoviricetes_order	YN_01157	42.207
	Cirlivirales	YN_01157	11.0222
	Crassvirales	YN_01157	2.45345
	Others	YN_01157	11.8876
	Petitvirales	YN_01158	33.553
	unclassified_Caudoviricetes_order	YN_01158	37.6279
	Cirlivirales	YN_01158	13.7645
	Crassvirales	YN_01158	3.57139
	Others	YN_01158	11.4832
	Petitvirales	YN_01161	45.631
	unclassified_Caudoviricetes_order	YN_01161	26.2012
	Cirlivirales	YN_01161	15.8331
	Crassvirales	YN_01161	2.57462
	Others	YN_01161	9.76005
	Petitvirales	YN_01162	52.4706
	unclassified_Caudoviricetes_order	YN_01162	24.2085
	Cirlivirales	YN_01162	12.2099
	Crassvirales	YN_01162	2.92435
	Others	YN_01162	8.18664
	Petitvirales	YN_01163	31.9407
	unclassified_Caudoviricetes_order	YN_01163	35.2325
	Cirlivirales	YN_01163	17.3925
	Crassvirales	YN_01163	3.81536
	Others	YN_01163	11.6189
	Petitvirales	YN_01165	33.5257
	unclassified_Caudoviricetes_order	YN_01165	33.8387
	Cirlivirales	YN_01165	15.0293
	Crassvirales	YN_01165	3.73007
	Others	YN_01165	13.8763
	Petitvirales	YN_01166	34.6619
	unclassified_Caudoviricetes_order	YN_01166	35.489
	Cirlivirales	YN_01166	14.2298
	Crassvirales	YN_01166	3.66173
	Others	YN_01166	11.9576
	Petitvirales	YN_01167	43.8774
	unclassified_Caudoviricetes_order	YN_01167	33.9713
	Cirlivirales	YN_01167	7.86264
	Crassvirales	YN_01167	4.12992
	Others	YN_01167	10.1588
	Petitvirales	YN_01168	36.09
	unclassified_Caudoviricetes_order	YN_01168	36.716
	Cirlivirales	YN_01168	12.3652
	Crassvirales	YN_01168	4.18346
	Others	YN_01168	10.6454
	Petitvirales	YN_01169	34.0335
	unclassified_Caudoviricetes_order	YN_01169	35.2564
	Cirlivirales	YN_01169	14.741
	Crassvirales	YN_01169	3.58943
	Others	YN_01169	12.3796
	Petitvirales	YN_01170	36.6511
	unclassified_Caudoviricetes_order	YN_01170	34.6568
	Cirlivirales	YN_01170	13.2265
	Crassvirales	YN_01170	4.59739
	Others	YN_01170	10.8681
	Petitvirales	YN_01171	40.8637
	unclassified_Caudoviricetes_order	YN_01171	32.2626
	Cirlivirales	YN_01171	12.5362
	Crassvirales	YN_01171	3.71269
	Others	YN_01171	10.6249
	Petitvirales	YN_01174	34.7695
	unclassified_Caudoviricetes_order	YN_01174	36.8881
	Cirlivirales	YN_01174	14.3865
	Crassvirales	YN_01174	3.93007
	Others	YN_01174	10.0259
	Petitvirales	YN_01175	36.005
	unclassified_Caudoviricetes_order	YN_01175	36.1599
	Cirlivirales	YN_01175	10.7916
	Crassvirales	YN_01175	3.50537
	Others	YN_01175	13.5382
	Petitvirales	YN_01176	50.3136
	unclassified_Caudoviricetes_order	YN_01176	27.9758
	Cirlivirales	YN_01176	8.41804
	Crassvirales	YN_01176	3.08416
	Others	YN_01176	10.2083
	Petitvirales	YN_01177	31.4955
	unclassified_Caudoviricetes_order	YN_01177	40.7002
	Cirlivirales	YN_01177	14.0491
	Crassvirales	YN_01177	3.459
	Others	YN_01177	10.2962
	Petitvirales	YN_01179	48.0263
	unclassified_Caudoviricetes_order	YN_01179	35.361
	Cirlivirales	YN_01179	8.72159
	Crassvirales	YN_01179	1.87929
	Others	YN_01179	6.01176
	Petitvirales	YN_01180	44.0327
	unclassified_Caudoviricetes_order	YN_01180	32.8923
	Cirlivirales	YN_01180	11.1056
	Crassvirales	YN_01180	3.23496
	Others	YN_01180	8.73444
	Petitvirales	YN_01181	32.3654
	unclassified_Caudoviricetes_order	YN_01181	33.4292
	Cirlivirales	YN_01181	19.1366
	Crassvirales	YN_01181	4.05179
	Others	YN_01181	11.017
	Petitvirales	YN_01191	49.3731
	unclassified_Caudoviricetes_order	YN_01191	25.7712
	Cirlivirales	YN_01191	12.7446
	Crassvirales	YN_01191	3.32537
	Others	YN_01191	8.78581
	Petitvirales	YN_01192	25.2347
	unclassified_Caudoviricetes_order	YN_01192	28.5639
	Cirlivirales	YN_01192	35.5108
	Crassvirales	YN_01192	2.46274
	Others	YN_01192	8.22784
	Petitvirales	YN_01193	38.5134
	unclassified_Caudoviricetes_order	YN_01193	31.4853
	Cirlivirales	YN_01193	15.8717
	Crassvirales	YN_01193	3.71069
	Others	YN_01193	10.4189
	Petitvirales	YN_01194	76.5333
	unclassified_Caudoviricetes_order	YN_01194	11.6011
	Cirlivirales	YN_01194	5.86046
	Crassvirales	YN_01194	1.54659
	Others	YN_01194	4.45855
	Petitvirales	YN_01195	53.3234
	unclassified_Caudoviricetes_order	YN_01195	22.103
	Cirlivirales	YN_01195	13.5165
	Crassvirales	YN_01195	4.31966
	Others	YN_01195	6.73743
	Petitvirales	YN_01196	35.5781
	unclassified_Caudoviricetes_order	YN_01196	35.718
	Cirlivirales	YN_01196	14.8968
	Crassvirales	YN_01196	3.44402
	Others	YN_01196	10.3631
	Petitvirales	YN_01200	34.9798
	unclassified_Caudoviricetes_order	YN_01200	34.2736
	Cirlivirales	YN_01200	15.832
	Crassvirales	YN_01200	3.72321
	Others	YN_01200	11.1914
	Petitvirales	YN_01201	35.1339
	unclassified_Caudoviricetes_order	YN_01201	35.4221
	Cirlivirales	YN_01201	16.6682
	Crassvirales	YN_01201	3.50843
	Others	YN_01201	9.26738
	Petitvirales	YN_01203	36.8322
	unclassified_Caudoviricetes_order	YN_01203	35.2868
	Cirlivirales	YN_01203	14.8584
	Crassvirales	YN_01203	3.43043
	Others	YN_01203	9.59213
	Petitvirales	YN_01204	36.5779
	unclassified_Caudoviricetes_order	YN_01204	36.8131
	Cirlivirales	YN_01204	12.756
	Crassvirales	YN_01204	3.72619
	Others	YN_01204	10.1268
	Petitvirales	YN_01206	32.8013
	unclassified_Caudoviricetes_order	YN_01206	37.3355
	Cirlivirales	YN_01206	12.3548
	Crassvirales	YN_01206	4.08508
	Others	YN_01206	13.4234
	Petitvirales	YN_01207	40.1318
	unclassified_Caudoviricetes_order	YN_01207	32.924
	Cirlivirales	YN_01207	13.402
	Crassvirales	YN_01207	3.4145
	Others	YN_01207	10.1277
	Petitvirales	YN_01208	35.0881
	unclassified_Caudoviricetes_order	YN_01208	37.4019
	Cirlivirales	YN_01208	14.3949
	Crassvirales	YN_01208	2.93252
	Others	YN_01208	10.1826
	Petitvirales	YN_01209	34.7364
	unclassified_Caudoviricetes_order	YN_01209	33.9955
	Cirlivirales	YN_01209	16.2822
	Crassvirales	YN_01209	3.64311
	Others	YN_01209	11.3428
	Petitvirales	YN_01210	33.2909
	unclassified_Caudoviricetes_order	YN_01210	34.6467
	Cirlivirales	YN_01210	18.0663
	Crassvirales	YN_01210	3.65068
	Others	YN_01210	10.3454
	Petitvirales	YN_01211	37.811
	unclassified_Caudoviricetes_order	YN_01211	28.5978
	Cirlivirales	YN_01211	19.6677
	Crassvirales	YN_01211	3.01585
	Others	YN_01211	10.9076
	Petitvirales	YN_01212	33.5145
	unclassified_Caudoviricetes_order	YN_01212	37.8736
	Cirlivirales	YN_01212	14.3551
	Crassvirales	YN_01212	3.05875
	Others	YN_01212	11.198
	Petitvirales	YN_01213	33.7831
	unclassified_Caudoviricetes_order	YN_01213	35.7913
	Cirlivirales	YN_01213	14.9858
	Crassvirales	YN_01213	4.5183
	Others	YN_01213	10.9216
	Petitvirales	YN_01214	35.965
	unclassified_Caudoviricetes_order	YN_01214	36.991
	Cirlivirales	YN_01214	11.3135
	Crassvirales	YN_01214	3.65507
	Others	YN_01214	12.0754
	Petitvirales	YN_01215	56.9775
	unclassified_Caudoviricetes_order	YN_01215	23.1945
	Cirlivirales	YN_01215	10.6894
	Crassvirales	YN_01215	2.51679
	Others	YN_01215	6.62188
	Petitvirales	YN_01216	30.9176
	unclassified_Caudoviricetes_order	YN_01216	36.0143
	Cirlivirales	YN_01216	18.35
	Crassvirales	YN_01216	3.55018
	Others	YN_01216	11.1679
	Petitvirales	YN_01217	34.2746
	unclassified_Caudoviricetes_order	YN_01217	33.5825
	Cirlivirales	YN_01217	18.3074
	Crassvirales	YN_01217	3.14348
	Others	YN_01217	10.692
	Petitvirales	YN_01218	92.257
	unclassified_Caudoviricetes_order	YN_01218	3.97507
	Cirlivirales	YN_01218	2.10167
	Crassvirales	YN_01218	0.566193
	Others	YN_01218	1.10007
	Petitvirales	YN_01219	31.0234
	unclassified_Caudoviricetes_order	YN_01219	36.0838
	Cirlivirales	YN_01219	16.7301
	Crassvirales	YN_01219	4.08341
	Others	YN_01219	12.0794
	Petitvirales	YN_01221	71.6833
	unclassified_Caudoviricetes_order	YN_01221	16.2145
	Cirlivirales	YN_01221	5.33922
	Crassvirales	YN_01221	1.97067
	Others	YN_01221	4.79234
	Petitvirales	YN_01222	71.5599
	unclassified_Caudoviricetes_order	YN_01222	16.198
	Cirlivirales	YN_01222	6.1619
	Crassvirales	YN_01222	1.59918
	Others	YN_01222	4.48107
	Petitvirales	YN_01223	37.8612
	unclassified_Caudoviricetes_order	YN_01223	29.0075
	Cirlivirales	YN_01223	15.3304
	Crassvirales	YN_01223	2.34031
	Others	YN_01223	15.4605
	Petitvirales	YN_01224	86.8982
	unclassified_Caudoviricetes_order	YN_01224	7.56813
	Cirlivirales	YN_01224	1.56158
	Crassvirales	YN_01224	2.73591
	Others	YN_01224	1.23615
	Petitvirales	YN_01225	31.6927
	unclassified_Caudoviricetes_order	YN_01225	35.1763
	Cirlivirales	YN_01225	14.0852
	Crassvirales	YN_01225	3.82349
	Others	YN_01225	15.2223
	Petitvirales	YN_01229	34.4745
	unclassified_Caudoviricetes_order	YN_01229	36.5412
	Cirlivirales	YN_01229	13.0906
	Crassvirales	YN_01229	3.79192
	Others	YN_01229	12.1018

## Sheet: Figure S2 c-e
Figure S2 c-e	Sample	eukaryotic_virus	prokaryotic_virus
	10203	12.1051	87.8949
	10204	27.2961	72.7039
	10205	21.9166	78.0834
	10206	25.8143	74.1857
	10207	26.1726	73.8272
	10208	28.3297	71.6703
	10209	25.9773	74.0227
	10211	22.2813	77.7187
	10213	37.6456	62.3544
	10214	32.2808	67.7192
	10216	5.46124	94.5388
	10217	30.121	69.879
	10219	32.7384	67.2616
	10221	32.9023	67.0977
	10222	29.1438	70.8562
	10223	19.3401	80.6599
	10224	29.1454	70.8546
	10225	28.4263	71.5737
	10226	28.5327	71.4673
	10227	28.045	71.955
	10228	27.0784	72.9216
	10229	25.3193	74.6807
	10231	29.0154	70.9846
	10232	27.388	72.612
	10233	29.952	70.048
	10234	31.8274	68.1726
	10235	26.8917	73.1083
	10236	13.7741	86.2249
	10237	28.5659	71.4341
	10238	28.589	71.411
	10241	16.4746	83.5254
	10242	35.4428	64.5572
	10244	29.7852	70.2148
	10245	17.6079	82.3921
	10246	33.6182	66.3818
	10248	29.8786	70.1214
	10249	20.9098	79.0902
	10250	32.0324	67.9676
	10252	26.321	73.679
	10253	31.8586	68.1414
	10254	26.9134	73.0866
	10255	18.9029	81.0971
	10256	29.234	70.766
	10257	27.6947	72.3053
	10259	41.0666	58.9334
	10260	1.45492	98.2216
	10261	8.79324	91.2068
	10262	39.2615	60.7385
	10263	18.2962	81.6959
	10264	0.243469	99.7565
	10265	27.7001	72.2993
	10101	26.2913	73.7087
	10102	28.522	71.478
	10103	10.9255	89.0745
	10104	77.6318	22.3682
	10105	13.4595	86.5405
	10106	29.0217	70.9783
	10107	22.583	77.417
	10108	23.949	76.0507
	10109	28.7033	71.2967
	10110	25.805	74.195
	10111	25.9665	74.0335
	10112	26.1748	73.8252
	10113	26.3434	73.6566
	10114	28.582	71.418
	10115	28.3252	71.6748
	10116	31.2475	68.7525
	10117	25.9351	74.0649
	10118	32.4348	67.5652
	10119	26.6092	73.3908
	10120	26.3168	73.6832
	10121	30.4896	69.5104
	10122	24.4573	75.5427
	10123	28.5351	71.4649
	10124	29.2324	70.7676
	10125	30.1299	69.8701
	10126	7.32127	92.6787
	10127	31.7912	68.2088
	10128	32.1758	67.8242
	10129	22.8137	77.1723
	10130	27.9336	72.0664
	10131	32.4185	67.5815
	10132	30.3091	69.6909
	10133	19.124	80.876
	10134	30.2569	69.7431
	10135	14.7861	85.2139
	10136	31.4471	68.5529
	10137	18.3256	81.6744
	10138	29.2823	70.7177
	10139	26.0118	73.9882
	10140	30.3173	69.6827
	10141	31.1442	68.8558
	10142	35.0768	64.9232
	10143	24.6319	75.3681
	10144	31.8965	68.1035
	10145	19.1977	80.8023
	10146	22.6207	77.3793
	10147	31.4942	68.5058
	10148	3.6895	96.3105
	10149	8.77338	91.2266
	10150	29.4116	70.5884
	10151	26.5095	73.4905
	202005	17.9144	82.0856
	202007	25.4807	74.5193
	202013	31.7376	68.2624
	202017	0.730032	99.27
	202024	16.7956	83.2044
	202032	22.3924	77.6076
	202039	25.5969	74.4031
	202040	25.9923	74.0077
	202044	25.5324	74.4676
	202054	25.372	74.628
	202057	17.3671	82.6329
	202062	28.6931	71.3069
	202068	28.6214	71.3786
	202070	29.3117	70.6883
	202074	30.2607	69.7393
	202076	26.652	73.348
	202077	28.5965	71.4035
	202081	28.9579	71.0421
	202082	33.5278	66.4722
	202083	30.131	69.869
	202084	31.7255	68.2745
	202087	24.7757	75.2243
	202088	31.8271	68.1729
	202096	23.5315	76.4685
	202098	29.4811	70.5189
	202102	95.6824	4.24528
	202104	31.4634	68.5366
	202106	31.4116	67.1051
	202107	20.3787	79.6213
	202111	32.637	67.363
	202112	24.0668	75.9332
	202116	40.0982	59.9018
	202117	59.7117	40.2883
	202121	55.9992	44.0008
	202122	26.7778	73.2222
	202124	31.2797	68.7203
	202125	66.3359	33.6641
	202126	88.7216	11.2784
	202137	25.441	74.559
	202138	30.9553	69.0447
	202141	34.8272	65.1728
	202143	12.8963	87.1037
	202144	31.698	68.302
	202164	30.7948	69.2051
	202172	27.5243	72.4716
	202173	47.8344	52.1656
	202178	28.8769	71.1231
	202183	24.0297	75.9703
	202184	20.5375	79.4625
	202186	27.0292	72.9708
	202189	33.9209	66.0791
	202198	30.9575	69.0425
	201148	29.277	70.723
	201149	28.5123	71.4877
	201151	27.5931	72.4069
	201155	28.2865	71.7135
	201156	31.6269	68.3731
	201157	22.6304	77.3696
	201158	24.5241	75.4759
	201161	25.1079	74.8921
	201162	19.9307	80.0693
	201163	28.2938	71.7062
	201165	26.2954	73.7046
	201166	25.7041	74.2959
	201167	17.4468	82.5531
	201168	22.1535	77.8465
	201169	26.6675	73.3325
	201170	23.5377	76.4622
	201171	22.734	77.2659
	201174	23.6646	76.3354
	201175	22.4612	77.5388
	201176	16.9271	81.7506
	201177	23.9828	76.0172
	201179	13.3822	86.6178
	201180	18.8015	81.1985
	201181	29.6695	70.3305
	201191	21.0203	78.9797
	201192	42.982	57.018
	201193	25.7972	74.2028
	201194	10.1674	89.8326
	201195	19.6736	80.3264
	201196	23.9737	76.0263
	201200	26.5479	73.4521
	201201	25.0193	74.9807
	201203	23.8375	76.1625
	201204	22.2253	77.7537
	201206	25.1877	74.8123
	201207	22.9633	77.0367
	201208	23.6441	76.3559
	201209	26.9082	73.0918
	201210	27.7177	72.2821
	201211	26.8432	73.1568
	201212	24.6717	75.3283
	201213	25.3792	74.6208
	201214	22.2581	77.7419
	201215	16.8209	83.1791
	201216	28.861	71.139
	201217	28.2141	71.7859
	201218	3.11904	96.881
	201219	27.9114	72.0873
	201221	9.85156	90.1484
	201222	10.422	89.578
	201223	23.9246	76.0752
	201224	2.7146	97.2854
	201225	22.3212	77.6788
	201229	22.4449	77.5551
			4.08554e-151

## Sheet: Figure S3a
Figure S3a	Type	Size
	Anthropometrics	0.00488573
	Geography	0.0125796
	Disease (CD)	0.0149708
	Co-morbidities	0.001
	Metadata(general)	0.00164721
	Dietary habit	0.00870182
	Medication	0.0112266

## Sheet: Figure S3b
Figure S3b	Type	Size
	Geography	0.124768
	Medication	0.0874815
	Dietary habit	0.0576959
	Disease (CD)	0.0515722
	Metadata(general)	0.0247209
	Co-morbidities	0.00339839
	Anthropometrics	0.003076

## Sheet: Figure S3c
Figure S3c		r2_per_factor.group1.virus	r2_per_factor.group1.bacteria
	factor1	2.1081	27.5296
	factor2	15.6404	4.60685
	factor3	3.16209	1.11822
	factor4	2.72509	0.00199025
	factor5	2.36341	0.190641
	factor6	1.8918	0.00400298

## Sheet: Figure S3d
Figure S3d	factor	feature	value	p_value	label
	Factor1	Alcohol_consumption	0.188887	0.00739145	**
	Factor2	Alcohol_consumption	-0.0827133	1
	Factor3	Alcohol_consumption	0.0643363	1
	Factor4	Alcohol_consumption	0.00723332	1
	Factor5	Alcohol_consumption	-0.0115089	1
	Factor6	Alcohol_consumption	0.125122	1
	Factor1	Flavored_milk_consumption_frequency	0.267371	0.0001295	***
	Factor2	Flavored_milk_consumption_frequency	-0.216622	0.00206331	**
	Factor3	Flavored_milk_consumption_frequency	0.130817	1
	Factor4	Flavored_milk_consumption_frequency	-0.0937071	1
	Factor5	Flavored_milk_consumption_frequency	-0.0632123	1
	Factor6	Flavored_milk_consumption_frequency	0.179237	0.0111008	*
	Factor1	Processed_meats.seafood_consumption_frequency	0.327357	2.22834e-06	***
	Factor2	Processed_meats.seafood_consumption_frequency	-0.202503	0.00403087	**
	Factor3	Processed_meats.seafood_consumption_frequency	0.21831	0.00189915	**
	Factor4	Processed_meats.seafood_consumption_frequency	-0.0298545	1
	Factor5	Processed_meats.seafood_consumption_frequency	-0.0893704	1
	Factor6	Processed_meats.seafood_consumption_frequency	0.147832	0.036703	*
	Factor1	Processed_fruit_consumption_frequency	0.190942	0.00676165	**
	Factor2	Processed_fruit_consumption_frequency	-0.0766513	1
	Factor3	Processed_fruit_consumption_frequency	0.0680596	1
	Factor4	Processed_fruit_consumption_frequency	-0.0640552	1
	Factor5	Processed_fruit_consumption_frequency	0.0892829	1
	Factor6	Processed_fruit_consumption_frequency	0.131768	1
	Factor1	Processed_vegetable_consumption_frequency	0.271446	0.000101066	***
	Factor2	Processed_vegetable_consumption_frequency	0.0331769	1
	Factor3	Processed_vegetable_consumption_frequency	0.034687	1
	Factor4	Processed_vegetable_consumption_frequency	-0.0347917	1
	Factor5	Processed_vegetable_consumption_frequency	0.00977014	1
	Factor6	Processed_vegetable_consumption_frequency	0.150661	0.0332146	*
	Factor1	Instant_noodles.rice_frequency	0.243926	0.000500027	***
	Factor2	Instant_noodles.rice_frequency	-0.133972	1
	Factor3	Instant_noodles.rice_frequency	0.140817	0.0467124	*
	Factor4	Instant_noodles.rice_frequency	-0.0992783	1
	Factor5	Instant_noodles.rice_frequency	-0.0316285	1
	Factor6	Instant_noodles.rice_frequency	0.0236783	1
	Factor1	Instant_bread_consumption_frequency	0.159606	0.0239764	*
	Factor2	Instant_bread_consumption_frequency	-0.161651	0.0222063	*
	Factor3	Instant_bread_consumption_frequency	0.0316521	1
	Factor4	Instant_bread_consumption_frequency	-0.0180843	1
	Factor5	Instant_bread_consumption_frequency	-0.0997697	1
	Factor6	Instant_bread_consumption_frequency	0.0963287	1
	Factor1	Suger_consumption_frequency	0.413597	1.14869e-09	***
	Factor2	Suger_consumption_frequency	-0.114147	1
	Factor3	Suger_consumption_frequency	0.0785945	1
	Factor4	Suger_consumption_frequency	-0.145899	0.0392616	*
	Factor5	Suger_consumption_frequency	-0.0926516	1
	Factor6	Suger_consumption_frequency	0.0896353	1
	Factor1	Dairy_dessert_consumption_frequency	0.405041	2.69492e-09	***
	Factor2	Dairy_dessert_consumption_frequency	-0.167177	0.0179768	*
	Factor3	Dairy_dessert_consumption_frequency	0.0700368	1
	Factor4	Dairy_dessert_consumption_frequency	-0.158315	0.025155	*
	Factor5	Dairy_dessert_consumption_frequency	-0.0558451	1
	Factor6	Dairy_dessert_consumption_frequency	0.154477	0.0289575	*
	Factor1	Yogert_consumption_frequency	0.336522	1.10387e-06	***
	Factor2	Yogert_consumption_frequency	-0.0504328	1
	Factor3	Yogert_consumption_frequency	0.0555097	1
	Factor4	Yogert_consumption_frequency	-0.0848207	1
	Factor5	Yogert_consumption_frequency	0.0133456	1
	Factor6	Yogert_consumption_frequency	0.142923	0.0434926	*
	Factor1	Chewing_gum_consumption_frequency	0.181183	0.0102423	*
	Factor2	Chewing_gum_consumption_frequency	-0.22616	0.00128117	**
	Factor3	Chewing_gum_consumption_frequency	0.0285568	1
	Factor4	Chewing_gum_consumption_frequency	0.0967383	1
	Factor5	Chewing_gum_consumption_frequency	-0.0481637	1
	Factor6	Chewing_gum_consumption_frequency	0.154264	0.0291819	*
	Factor1	Coffee_consumption_frequency	0.399446	4.64678e-09	***
	Factor2	Coffee_consumption_frequency	-0.0764678	1
	Factor3	Coffee_consumption_frequency	-0.00992494	1
	Factor4	Coffee_consumption_frequency	-0.0921374	1
	Factor5	Coffee_consumption_frequency	-0.0940966	1
	Factor6	Coffee_consumption_frequency	0.246629	0.000430674	***
	Factor1	Sports_drink_consumption_frequency	0.250336	0.000349972	***
	Factor2	Sports_drink_consumption_frequency	-0.185407	0.00857759	**
	Factor3	Sports_drink_consumption_frequency	0.0785653	1
	Factor4	Sports_drink_consumption_frequency	0.00164424	1
	Factor5	Sports_drink_consumption_frequency	-0.102464	1
	Factor6	Sports_drink_consumption_frequency	0.165576	0.0191232	*
	Factor1	Sugar_substitute._consumption_frequency	0.219727	0.00177063	**
	Factor2	Sugar_substitute._consumption_frequency	-0.134363	1
	Factor3	Sugar_substitute._consumption_frequency	0.0266938	1
	Factor4	Sugar_substitute._consumption_frequency	-0.0719991	1
	Factor5	Sugar_substitute._consumption_frequency	-0.052734	1
	Factor6	Sugar_substitute._consumption_frequency	0.123998	1
	Factor1	Alcoholic_beverages_consumption_frequency	0.326076	2.4537e-06	***
	Factor2	Alcoholic_beverages_consumption_frequency	0.0799801	1
	Factor3	Alcoholic_beverages_consumption_frequency	-0.0192003	1
	Factor4	Alcoholic_beverages_consumption_frequency	-0.0730243	1
	Factor5	Alcoholic_beverages_consumption_frequency	-0.072398	1
	Factor6	Alcoholic_beverages_consumption_frequency	0.152142	0.0315025	*
	Factor1	Candy_consumption_frequency	0.167927	0.0174608	*
	Factor2	Candy_consumption_frequency	-0.0717092	1
	Factor3	Candy_consumption_frequency	0.0821513	1
	Factor4	Candy_consumption_frequency	-0.129032	1
	Factor5	Candy_consumption_frequency	0.0346139	1
	Factor6	Candy_consumption_frequency	0.0140094	1
	Factor1	Cream_consumption_frequency	0.0984514	1
	Factor2	Cream_consumption_frequency	0.0154954	1
	Factor3	Cream_consumption_frequency	0.0234659	1
	Factor4	Cream_consumption_frequency	-0.0294254	1
	Factor5	Cream_consumption_frequency	-0.0302298	1
	Factor6	Cream_consumption_frequency	0.202316	0.00406577	**
	Factor1	Flavouring_juice.soybean_milk_consumption_frequency	0.0550803	1
	Factor2	Flavouring_juice.soybean_milk_consumption_frequency	0.0439336	1
	Factor3	Flavouring_juice.soybean_milk_consumption_frequency	-0.011801	1
	Factor4	Flavouring_juice.soybean_milk_consumption_frequency	-0.062783	1
	Factor5	Flavouring_juice.soybean_milk_consumption_frequency	-0.0163751	1
	Factor6	Flavouring_juice.soybean_milk_consumption_frequency	0.0374238	1
	Factor1	Salad_sauce_consumption_frequency	0.377503	3.57835e-08	***
	Factor2	Salad_sauce_consumption_frequency	-0.153841	0.0296323	*
	Factor3	Salad_sauce_consumption_frequency	0.0619779	1
	Factor4	Salad_sauce_consumption_frequency	-0.175815	0.0127656	*
	Factor5	Salad_sauce_consumption_frequency	-0.0809474	1
	Factor6	Salad_sauce_consumption_frequency	0.21539	0.00219123	**
	Factor1	Fast_food_consumption_frequency	0.285336	4.2139e-05	***
	Factor2	Fast_food_consumption_frequency	-0.317034	4.78535e-06	***
	Factor3	Fast_food_consumption_frequency	0.0472185	1
	Factor4	Fast_food_consumption_frequency	-0.0971042	1
	Factor5	Fast_food_consumption_frequency	-0.0521635	1
	Factor6	Fast_food_consumption_frequency	0.114395	1
	Factor1	Sugared_beverages_consumption_frequency	0.228577	0.00113185	**
	Factor2	Sugared_beverages_consumption_frequency	-0.256573	0.0002451	***
	Factor3	Sugared_beverages_consumption_frequency	0.118703	1
	Factor4	Sugared_beverages_consumption_frequency	-0.0366679	1
	Factor5	Sugared_beverages_consumption_frequency	-0.0836988	1
	Factor6	Sugared_beverages_consumption_frequency	0.0973414	1
	Factor1	Puffing_food_consumption_frequency	0.195385	0.00556081	**
	Factor2	Puffing_food_consumption_frequency	-0.35392	2.73007e-07	***
	Factor3	Puffing_food_consumption_frequency	0.105496	1
	Factor4	Puffing_food_consumption_frequency	-0.0255905	1
	Factor5	Puffing_food_consumption_frequency	-0.121787	1
	Factor6	Puffing_food_consumption_frequency	0.0787801	1
	Factor1	Glucocorticoid2_in_past_3_months	-0.110528	1
	Factor2	Glucocorticoid2_in_past_3_months	-0.235279	0.000797407	***
	Factor3	Glucocorticoid2_in_past_3_months	0.36306	1.26627e-07	***
	Factor4	Glucocorticoid2_in_past_3_months	0.00774874	1
	Factor5	Glucocorticoid2_in_past_3_months	-0.0865731	1
	Factor6	Glucocorticoid2_in_past_3_months	-0.0456819	1
	Factor1	Aminosalicylic_acids_drugs_in_past_3_months	-0.179575	0.0109472	*
	Factor2	Aminosalicylic_acids_drugs_in_past_3_months	-0.17508	0.0131505	*
	Factor3	Aminosalicylic_acids_drugs_in_past_3_months	-0.0184002	1
	Factor4	Aminosalicylic_acids_drugs_in_past_3_months	0.145532	0.0397642	*
	Factor5	Aminosalicylic_acids_drugs_in_past_3_months	0.0653416	1
	Factor6	Aminosalicylic_acids_drugs_in_past_3_months	-0.075127	1
	Factor1	Immunosuppressant_in_past_3_months	-0.146223	0.0388227	*
	Factor2	Immunosuppressant_in_past_3_months	-0.206498	0.00334945	**
	Factor3	Immunosuppressant_in_past_3_months	0.376807	3.80842e-08	***
	Factor4	Immunosuppressant_in_past_3_months	0.153384	0.0301258	*
	Factor5	Immunosuppressant_in_past_3_months	-0.0209555	1
	Factor6	Immunosuppressant_in_past_3_months	-0.0592705	1
	Factor1	Biological_agents_in_past_3_months	-0.161551	0.0222901	*
	Factor2	Biological_agents_in_past_3_months	-0.289154	3.28598e-05	***
	Factor3	Biological_agents_in_past_3_months	0.184164	0.00904057	**
	Factor4	Biological_agents_in_past_3_months	0.158693	0.0248043	*
	Factor5	Biological_agents_in_past_3_months	0.0256963	1
	Factor6	Biological_agents_in_past_3_months	-0.0661771	1
	Factor1	Antacid_drugs_in_past_3_months.	-0.0597517	1
	Factor2	Antacid_drugs_in_past_3_months.	-0.108831	1
	Factor3	Antacid_drugs_in_past_3_months.	-0.011676	1
	Factor4	Antacid_drugs_in_past_3_months.	0.153009	0.0305362	*
	Factor5	Antacid_drugs_in_past_3_months.	0.00360218	1
	Factor6	Antacid_drugs_in_past_3_months.	-0.0285894	1
	Factor1	Hypotensive_drugs_in_past_3_months	-0.0489714	1
	Factor2	Hypotensive_drugs_in_past_3_months	0.0294104	1
	Factor3	Hypotensive_drugs_in_past_3_months	-0.0294069	1
	Factor4	Hypotensive_drugs_in_past_3_months	0.00595779	1
	Factor5	Hypotensive_drugs_in_past_3_months	0.0294171	1
	Factor6	Hypotensive_drugs_in_past_3_months	-0.0166847	1
	Factor1	Chinese_medicine_in_past_3_months.	0.0605835	1
	Factor2	Chinese_medicine_in_past_3_months.	-0.0791862	1
	Factor3	Chinese_medicine_in_past_3_months.	-0.00939843	1
	Factor4	Chinese_medicine_in_past_3_months.	-0.00333198	1
	Factor5	Chinese_medicine_in_past_3_months.	-0.0023873	1
	Factor6	Chinese_medicine_in_past_3_months.	-0.00391991	1
	Factor1	Height	0.0300344	1
	Factor1	Bodyweight	0.033968	1
	Factor1	BMI	0.0289648	1
	Factor1	Geographic_region	0.40809	1.99413e-09	***
	Factor1	CD_Healthy.control	0.338246	9.64744e-07	***
	Factor1	Flare_Remission_HC	0.101391	1
	Factor1	Hypertension	-0.0316995	1
	Factor1	Allergic_disease	-0.0328899	1
	Factor1	Appendectomy	-0.0480474	1
	Factor1	Age	-0.264938	0.000149878	***
	Factor1	Sex	-0.0231361	1
	Factor1	Animals_contact	0.0769034	1
	Factor1	Numbers_of_family_members_with_IBD	-0.0713575	1
	Factor1	Family_members_smoking_over_6_months	-0.0516418	1
	Factor1	Smoker	-0.062008	1
	Factor2	Height	-0.112852	1
	Factor2	Bodyweight	0.0154753	1
	Factor2	BMI	0.0897768	1
	Factor2	Geographic_region	-0.55534	1.4101e-17	***
	Factor2	CD_Healthy.control	0.278636	6.46326e-05	***
	Factor2	Flare_Remission_HC	0.245347	0.000494193	***
	Factor2	Hypertension	-0.0155868	1
	Factor2	Allergic_disease	-0.13188	1
	Factor2	Appendectomy	-0.113411	1
	Factor2	Age	0.256114	0.000251682	***
	Factor2	Sex	-0.0859027	1
	Factor2	Animals_contact	-0.214124	0.00233009	**
	Factor2	Numbers_of_family_members_with_IBD	-0.0364639	1
	Factor2	Family_members_smoking_over_6_months	0.0372346	1
	Factor2	Smoker	0.0479734	1
	Factor3	Height	-0.10819	1
	Factor3	Bodyweight	-0.0393355	1
	Factor3	BMI	0.0103541	1
	Factor3	Geographic_region	-0.243715	0.000505854	***
	Factor3	CD_Healthy.control	-0.117868	1
	Factor3	Flare_Remission_HC	0.129709	1
	Factor3	Hypertension	-0.0459619	1
	Factor3	Allergic_disease	0.0259975	1
	Factor3	Appendectomy	0.00667201	1
	Factor3	Age	-0.0415499	1
	Factor3	Sex	-0.0496135	1
	Factor3	Animals_contact	0.121901	1
	Factor3	Numbers_of_family_members_with_IBD	-0.0557261	1
	Factor3	Family_members_smoking_over_6_months	0.0372518	1
	Factor3	Smoker	0.00554663	1
	Factor4	Height	0.0588403	1
	Factor4	Bodyweight	0.017059	1
	Factor4	BMI	-0.0101901	1
	Factor4	Geographic_region	0.14731	0.0373798	*
	Factor4	CD_Healthy.control	-0.260954	0.000189821	***
	Factor4	Flare_Remission_HC	-0.14636	0.0396362	*
	Factor4	Hypertension	-0.0499774	1
	Factor4	Allergic_disease	-0.00171425	1
	Factor4	Appendectomy	-0.0404445	1
	Factor4	Age	0.0514646	1
	Factor4	Sex	0.120809	1
	Factor4	Animals_contact	0.095129	1
	Factor4	Numbers_of_family_members_with_IBD	0.229914	0.00105634	**
	Factor4	Family_members_smoking_over_6_months	0.0684414	1
	Factor4	Smoker	0.118035	1
	Factor5	Height	-0.0597882	1
	Factor5	Bodyweight	-0.0013443	1
	Factor5	BMI	0.0551811	1
	Factor5	Geographic_region	0.0537359	1
	Factor5	CD_Healthy.control	0.0577249	1
	Factor5	Flare_Remission_HC	0.0842237	1
	Factor5	Hypertension	0.0495317	1
	Factor5	Allergic_disease	0.0181214	1
	Factor5	Appendectomy	0.0514258	1
	Factor5	Age	0.0202735	1
	Factor5	Sex	-0.00291278	1
	Factor5	Animals_contact	4.73837e-05	1
	Factor5	Numbers_of_family_members_with_IBD	0.0587086	1
	Factor5	Family_members_smoking_over_6_months	-0.116099	1
	Factor5	Smoker	-0.0140228	1
	Factor6	Height	0.0948347	1
	Factor6	Bodyweight	0.0349366	1
	Factor6	BMI	-0.00701646	1
	Factor6	Geographic_region	-0.15457	0.0288594	*
	Factor6	CD_Healthy.control	0.137849	1
	Factor6	Flare_Remission_HC	0.0280634	1
	Factor6	Hypertension	-0.0148538	1
	Factor6	Allergic_disease	-0.0187318	1
	Factor6	Appendectomy	-0.0144441	1
	Factor6	Age	-0.118736	1
	Factor6	Sex	0.0485736	1
	Factor6	Animals_contact	-0.0323644	1
	Factor6	Numbers_of_family_members_with_IBD	-0.0273672	1
	Factor6	Family_members_smoking_over_6_months	0.0619722	1
	Factor6	Smoker	0.104758	1

## Sheet: Figure S3e
Figure S3e		r2_per_factor.group1.virus_eu	r2_per_factor.group1.virus_pro	r2_per_factor.group1.bacteria
	factor1	2.41753	0.219014	31.5458
	factor2	8.34464	15.5417	2.49341
	factor3	1.94692	3.19463	0.225099
	factor4	0.269763	3.35104	0.0822736
	factor5	2.52026	1.1191	0.0011466
	factor6	0.352226	1.77996	0.0998302

## Sheet: Figure S3f
Figure S3f	Eukaryotic	GZ_HC	GZ_CD	KM_HC	KM_CD		Prokaryotic virus	GZ_HC	GZ_CD	KM_HC	KM_CD		Bacteria	GZ_HC	GZ_CD	KM_HC	KM_CD
	factor1	15.69	17.73	11.59	20		factor1	0	0	0	0.1		factor1	0	0	0	0.1
	factor2	11.99	5.7	2.35	2.02		factor2	12.85	12.62	6.2	10.54		factor2	0	0	0	0
	factor3	1.96	4.23	0.15	0.14		factor3	2.21	4.84	0.88	0.91		factor3	0.41	0	0.65	0
	factor4	0	0.01	0	0		factor4	0.26	0	0.03	1.45		factor4	1.37	1.09	6.08	3.55
	factor5	1.96	4.23	0.15	0.14		factor5	0.88	5.56	1.09	1.35		factor5	0	0	0	0
	factor6	0.14	2.86	0.14	0		factor6	0.18	1.17	0.12	0		factor6	0.01	0.07	0	0

[truncated: 44 more sheets: Figure S4, Figure S5a-b, Figure S5c-d, Figure S5e, Figure S6a, Figure S6b, Figure S6c-d, Figure S7a-b, Figure S7c, Figure S7d, Figure S7e, Figure S7f, Figure S8, Figure S9a, Figure S9b, Figure S10b-i, Figure S11b,d,f,g,h, Figure S12a, Figure S12b, Figure S13a-b …]
